# Supplementary material for: Gut microbiota regulates hepatic ketogenesis and lipid accumulation in ketogenic diet-induced hyperketonemia by disrupting bile acid metabolism
Source: Gut Microbes. 2025 Apr 23;17(1):2496437. doi: 10.1080/19490976.2025.2496437 (PMC12026136; doi:10.1080/19490976.2025.2496437)
Supplement: Supplemental Material [file KGMI_A_2496437_SM8307.zip]

Archive with 2 entries (2 files):
- Supplementary materials.docx
- Supplementary Table S7 and Table S8.xlsx
