# Supplementary material for: Gut microbiota regulates hepatic ketogenesis and lipid accumulation in ketogenic diet-induced hyperketonemia by disrupting bile acid metabolism
Source: Gut Microbes. 2025 Apr 23;17(1):2496437. doi: 10.1080/19490976.2025.2496437 (PMC12026136; doi:10.1080/19490976.2025.2496437)
Supplement: Supplemental Material [file KGMI_A_2496437_SM8307.zip › Supplementary Table S7 and Table S8.xlsx]

## Sheet: Supplementary Table S7
Table S7. The information of metabolites is identified in the liver between the C. perfringens and vehicle groups through LC-MS/MS
Name	mz	rt	Ion mode	Formula	VIP	–Log10( P value)	Log2(Fold change)
Pyruvaldehyde	71.0137	176.7	NEG	C3H4O2	1.07138	0.497776	0.213038
Pyrrolidine	72.0806	178.3	POS	C4H9N	0.629694	0.539489	0.116208
Glyoxylic acid	72.993	193	NEG	C2H2O3	0.325892	0.276922	0.0673255
Glycine	74.0247	215.3	NEG	C2H5NO2	0.905338	0.699854	0.215868
Glycolate	75.0087	159.6	NEG	C2H4O3	0.0688755	0.0668262	0.0327568
Trimethylamine N-oxide	76.0755	190.4	POS	C3H9NO	2.38989	3.09464	0.966867
L-Azetidine-2-carboxylic acid	84.0442	248.4	POS	C4H7NO2	0.58759	0.3606	0.041754
1-Methylpyrrolidine	86.0968	15.9	POS	C5H11N	1.45696	0.71256	-0.569252
Pyruvate	87.0086	53.6	NEG	C3H4O3	1.50225	1.2662	-0.333493
Alanine	88.0401	204.8	NEG	C3H7NO2	0.837343	0.62528	0.089632
beta-Alanine	88.0403	217.6	NEG	C3H7NO2	0.369434	0.292001	0.0453678
Oxalic acid	88.988	233.5	NEG	C2H2O4	1.14407	0.472731	2.583
Lactate	89.024	125.9	NEG	C3H6O3	0.546434	0.126237	-0.017705
3-Hydroxypropionic acid (beta-lactic acid)	89.0242	173.5	NEG	C3H6O3	1.03107	0.605246	-0.10428
Sarcosine	90.0545	204.2	POS	C3H7NO2	1.2322	1.07433	0.127293
3-Pyridol	96.044	28.4	POS	C5H5NO	0.73577	0.461696	0.0931249
4-Hydroxymethylpyrazole	99.0548	46	POS	C4H6N2O	0.819963	0.497318	0.418569
5-Aminopentanoic acid	100.075	226.9	POS	C5H11NO2	1.72035	1.15005	-0.560188
Valeric acid	101.061	41.1	NEG	C5H10O2	0.19617	0.251171	0.179997
Azetidine-2-carboxylic acid	102.055	208.3	POS	C4H7NO2	0.495458	0.450689	0.252483
4-Aminobutyric acid (GABA)	102.056	221.1	NEG	C4H9NO2	0.90688	0.344848	0.11251
2-Aminobutyric acid	102.056	193	NEG	C4H9NO2	0.0921361	0.0929289	-0.0840524
Betaine aldehyde	102.091	181.2	POS	C5H12NO	0.211992	0.0644179	0.068167
3-Hydroxybutyric acid	103.04	131.4	NEG	C4H8O3	2.19381	2.51009	0.582315
Serine	104.035	222.2	NEG	C3H7NO3	0.948695	0.859088	0.287784
Dimethylglycine	104.07	178.3	POS	C4H9NO2	0.594261	0.362052	-0.127282
Choline	104.106	158.1	POS	C5H14NO	1.31377	0.855348	-0.159205
Glyceric acid	105.019	182.4	NEG	C3H6O4	0.426092	0.178025	-0.0873968
Hypotaurine	108.012	204.8	NEG	C2H7NO2S	1.83302	1.4066	-0.499297
3-Methyl-1H-pyrazole-4-carbaldehyde	109.041	32.5	NEG	C5H6N2O	1.03631	0.59227	0.221199
Uracil	111.02	35.6	NEG	C4H4N2O2	0.139844	0.0951801	0.0424102
3-Hydroxy-4-aminopyridine	111.055	125.5	POS	C5H6N2O	1.71717	1.27961	0.36319
N-Acetyl-beta-alanine	114.055	181.1	POS	C5H9NO3	0.537303	0.279513	0.174326
Proline	114.056	184.2	NEG	C5H9NO2	0.14632	0.151122	0.053989
Creatinine	114.066	74.8	POS	C4H7N3O	0.240924	0.0143798	0.00566303
Caprolactam	114.091	24.8	POS	C6H11NO	0.930119	0.73397	0.138397
Fumaric acid	115.004	221.5	NEG	C4H4O4	0.470786	0.144141	-0.0411339
Maleic acid	115.004	34.3	NEG	C4H4O4	0.300538	0.009045	-0.00526663
Levulinic acid	115.04	121	NEG	C5H8O3	1.06527	0.707166	-0.954462
Caproic acid	115.076	34.7	NEG	C6H12O2	0.481851	0.0205836	-0.00576641
3-AMINO-2-PIPERIDONE	115.086	108.3	POS	C5H10N2O	0.604163	0.234138	-0.106936
Acetylglycine	116.035	166.4	NEG	C4H7NO3	0.793121	0.447206	0.223596
Valine	116.072	179.5	NEG	C5H11NO2	0.868716	0.773412	0.183091
Succinate	117.019	227.5	NEG	C4H6O4	0.270749	0.12851	0.0908714
Methylmalonic acid	117.019	193.7	NEG	C4H6O4	1.21067	0.410243	-0.168325
3-Hydroxyvaleric acid	117.056	106.7	NEG	C5H10O3	1.34195	0.58927	-0.136304
2-Hydroxy-2-methylbutyric acid	117.056	61.7	NEG	C5H10O3	1.1661	0.534254	-0.137958
Homoserine	118.051	208.8	NEG	C4H9NO3	0.642037	0.601575	0.189152
Guanidoacetic acid	118.061	209	POS	C3H7N3O2	2.25005	2.3307	0.619588
MeAIB	118.086	178.3	POS	C5H11NO2	1.08492	0.892624	0.148015
2,4-Dihydroxybutanoic acid	119.035	160.4	NEG	C4H8O4	0.336319	0.172261	-0.0569369
Threonine	120.065	208.3	POS	C4H9NO3	0.260437	0.313096	0.119236
Tyramine	120.08	136.4	POS	C8H11NO	0.271207	0.0650339	-0.105313
Benzoic acid	121.029	68	NEG	C7H6O2	1.18925	0.88542	0.265827
4-Hydroxybenzaldehyde	121.029	44.4	NEG	C7H6O2	0.534714	0.077762	-0.0384192
Nicotinamide	121.041	28.7	NEG	C6H6N2O	0.131507	0.0277814	0.006824
Threitol	121.05	83.8	NEG	C4H10O4	0.786316	0.55337	0.707207
Nicotinate	122.025	122.7	NEG	C6H5NO2	0.699738	0.271297	-0.134901
Pehanorm	122.081	170.9	POS	C4H11NO3	0.316306	0.366514	0.300664
Taurine	124.007	178.6	NEG	C2H7NO3S	0.537343	0.319558	-0.0590759
Isonicotinic acid	124.039	122.8	POS	C6H5NO2	1.16063	0.5549	-0.221442
2-Hydroxyethanesulfonic acid	124.991	90.7	NEG	C2H6O4S	1.50566	1.47668	0.760463
Thymine	125.035	32	NEG	C5H6N2O2	0.249984	0.258814	0.113384
3-methylolphenol	125.059	28.3	POS	C7H8O2	0.91414	0.563848	0.0949682
5-Methylcytosine	126.066	126.1	POS	C5H7N3O	1.41587	0.955146	0.244916
1-Methylhistamine	126.102	188.9	POS	C6H11N3	0.979961	0.903707	0.554475
Imidazoleacetic acid	127.05	194	POS	C5H6N2O2	2.23013	2.68966	0.259341
Glutamine	127.051	219.8	NEG	C5H10N2O3	0.445803	0.119552	-0.0431576
Pyroglutamic acid	128.035	178.2	NEG	C5H7NO3	0.276999	0.21662	0.0849853
Citraconic acid	129.019	32.3	NEG	C5H6O4	1.2144	0.676527	0.161636
Monomethyl fumarate	129.019	99	NEG	C5H6O4	0.623292	0.210089	-0.0506473
2-Ketocaproic acid	129.056	28.7	NEG	C6H10O3	1.32767	0.580714	1.22444
Dihydrothymine	129.065	70.4	POS	C5H8N2O2	0.976028	0.503546	0.235442
Pipecolamide	129.102	125.9	POS	C6H12N2O	0.0848658	0.0431508	0.016721
N-Acetylalanine	130.051	145	NEG	C5H9NO3	0.429549	0.379901	0.125058
4-Hydroxyproline	130.051	204.2	NEG	C5H9NO3	1.24558	0.901286	0.209469
Creatine	130.062	206.7	NEG	C4H9N3O2	0.294841	0.256835	0.15691
Fagomine	130.086	195.2	POS	C6H13NO3	1.51156	1.03453	0.216002
Hygric acid	130.086	181.6	POS	C6H11NO2	0.53452	0.451047	0.241918
Leucine	130.087	158	NEG	C6H13NO2	0.827401	0.682406	0.248195
Xylose	131.035	82.9	NEG	C5H10O5	0.471458	0.207204	0.0805818
2-Hydroxyhexanoic acid	131.071	47	NEG	C6H12O3	1.83679	1.36327	-0.267028
Malic acid	133.014	237.5	NEG	C4H6O5	1.55395	0.717486	-0.0616872
Ornithine	133.097	287.6	POS	C5H12N2O2	0.518234	0.420512	0.191387
Aspartate	134.044	237.8	POS	C4H7NO4	1.85977	1.66741	0.518314
Adenine	134.047	106.7	NEG	C5H5N5	0.248062	0.299045	0.277986
2-Aminopurine	134.047	64.3	NEG	C5H5N5	0.224341	0.211702	0.126745
Threonic acid	135.03	197.2	NEG	C4H8O5	0.662336	0.427753	0.208626
Hypoxanthine	135.031	96.8	NEG	C5H4N4O	0.450464	0.149806	-0.0987
Anthranilic acid (Vitamin L1)	136.04	40.3	NEG	C7H7NO2	1.01937	0.520514	-0.326123
N-Phenylacetamide	136.075	24.9	POS	C8H9NO	0.729987	0.223706	0.117715
Dopamine	136.075	179.6	POS	C8H11NO2	0.358077	0.0879067	-0.036799
4-Nitroaniline	137.036	33.5	NEG	C6H6N2O2	0.0523255	0.0465187	0.026802
Allopurinol	137.045	47.1	POS	C5H4N4O	0.600477	0.32022	-0.151261
1-Methylnicotinamide	137.071	174.3	POS	C7H9N2O	0.561351	0.156854	-0.0959211
Trigonelline	138.054	175.5	POS	C7H7NO2	2.03266	2.0024	0.567859
Nicotinamide N-oxide	139.049	75.7	POS	C6H6N2O2	0.0555213	0.195137	0.0934594
2-Aminonicotinic acid	139.053	86.6	POS	C6H6N2O2	0.513398	0.182922	0.0833176
Methylimidazoleacetic acid	141.065	181.2	POS	C6H8N2O2	1.24341	0.918757	0.149273
Pi-Methylimidazoleacetic acid (hydrochloride)	141.071	161.8	POS	C6H8N2O2	2.35425	2.0613	0.46839
O-Phosphoethanolamine	142.026	286	POS	C2H8NO4P	1.56509	0.948077	0.378448
(2R)-6-Oxo-2-piperidinecarboxylic acid	142.051	163.3	NEG	C6H9NO3	1.72605	0.998734	-1.62321
Guvacoline (hydrochloride)	142.086	79.2	POS	C7H11NO2	0.934436	0.49552	0.222861
2-Hydroxyhexanedioic acid	143.035	174.2	NEG	C6H10O5	0.222328	0.0421763	-0.0202061
2-Naphthol	143.054	163.3	NEG	C10H8O	1.73218	1.00065	-1.66373
Ectoine	143.081	195.3	POS	C6H10N2O2	0.29776	0.24122	0.0771928
Caprylic acid	143.108	28	NEG	C8H16O2	0.313993	0.161878	0.0306439
4-Acetamidobutyric acid	144.066	227.7	NEG	C6H11NO3	0.27133	0.290485	-0.215808
Stachydrine	144.101	212.3	POS	C7H13NO2	1.80561	1.18278	0.369692
Rhamnose	145.05	64.3	NEG	C6H12O5	1.51301	0.909019	0.632766
2,2-Dimethylsuccinic acid	145.05	46.2	NEG	C6H10O4	0.876862	0.584437	0.11329
Gly-Ala	145.062	205.4	NEG	C5H10N2O3	0.475693	0.289143	0.117254
Butyllactate	145.087	38.7	NEG	C7H14O3	0.46221	0.254259	-0.112504
O-Acetylserine	146.046	179	NEG	C5H9NO4	1.08654	0.762788	0.183259
1-Deoxynojirimycin	146.081	180.3	POS	C6H13NO4	0.35559	0.0715646	-0.0142581
6-Hydroxynorleucine	146.082	210.2	NEG	C6H13NO3	0.288601	0.184249	0.0254606
4-Guanidinobutyric acid	146.092	212.3	POS	C5H11N3O2	2.03873	1.89228	-0.484166
Spermidine	146.165	244.3	POS	C7H19N3	1.44755	0.831525	0.385122
Arabinono-1,4-lactone	147.03	35.6	NEG	C5H8O5	1.08653	0.635344	0.263051
2-Hydroxyglutaric acid	147.03	230.8	NEG	C5H8O5	0.0454377	0.0172977	0.00892944
Lysine	147.112	293.6	POS	C6H14N2O2	0.481707	0.350257	0.160638
Methionine	148.044	169.5	NEG	C5H11NO2S	0.497871	0.523573	0.18229
Glutamate	148.06	233.6	POS	C5H9NO4	1.55583	1.36959	0.253136
Xanthine	151.026	114.5	NEG	C5H4N4O2	1.54872	1.04481	-0.278506
N1-Methyl-2-pyridone-5-carboxamide	151.051	33.6	NEG	C7H8N2O2	0.740144	0.496195	-0.177666
3-Aminosalicylic acid	152.035	69	NEG	C7H7NO3	0.0719507	0.0163186	-0.00462108
Guanine	152.056	153.6	POS	C5H5N5O	0.213143	0.256111	0.147594
2-Hydroxyadenine	152.056	129.6	POS	C5H5N5O	0.60503	0.22808	0.0726769
2,3-Dihydroxybenzoic acid	153.019	26.7	NEG	C7H6O4	1.73173	0.939805	0.924086
N1-Methyl-4-pyridone-3-carboxamide	153.065	34.1	POS	C7H8N2O2	0.0579462	0.0127376	0.00880723
Histidine	154.062	230.8	NEG	C6H9N3O2	0.0836397	0.0841809	-0.0629457
Orotic acid	155.01	128.1	NEG	C5H4N2O4	1.35009	0.975924	1.03955
Scopine	156.101	137.4	POS	C8H13NO2	0.312433	0.332862	0.285165
Allantoin	157.036	90.8	NEG	C4H6N4O3	0.424034	0.382806	0.107365
(1-Hydroxycyclohexyl)acetic acid	157.087	46.3	NEG	C8H14O3	0.734987	0.279036	-0.157212
Pelargonic acid	157.123	27.4	NEG	C9H18O2	0.643276	0.379932	-0.143096
4-Methylquinolin-2-ol	158.061	32.1	NEG	C10H9NO	0.0364025	0.0179163	0.0101295
Isovalerylglycine	158.082	108.6	NEG	C7H13NO3	0.0609917	0.0748155	-0.0369856
2-Oxoadipic acid	159.03	212.8	NEG	C6H8O5	1.59246	0.905708	-1.42099
Alanylalanine (Ala-Ala)	159.077	195.8	NEG	C6H12N2O3	0.989254	0.451635	-0.328948
2-Hydroxyoctanoic acid	159.102	45.5	NEG	C8H16O3	1.05579	0.806343	0.254259
2-Aminoadipic acid	160.061	240.2	NEG	C6H11NO4	1.66198	0.859721	-1.83829
Gly-Ser	161.056	219.6	NEG	C5H10N2O4	1.64088	1.43293	0.254738
N6-Methyllysine	161.128	298.7	POS	C7H16N2O2	0.459926	0.379412	0.197694
N-Methylglutamic acid	162.076	239.6	POS	C6H11NO4	1.82906	1.13394	-1.50418
5-Methyl DL-glutamate	162.076	172.1	POS	C6H11NO4	0.608073	0.451956	1.85166
Carnitine	162.112	209.6	POS	C7H15NO3	0.872173	0.693921	0.048276
Methionine sulfoxide	164.039	217.5	NEG	C5H11NO3S	0.159367	0.0982596	0.0656549
Phenylalanine	164.071	154	NEG	C9H11NO2	0.689106	0.61273	0.189548
Terephthalic-Acid	165.019	212.9	NEG	C8H6O4	1.75137	1.13105	0.0614715
2-Phenyllactic acid	165.055	41.7	NEG	C9H10O3	1.75008	1.67234	-0.638755
Taurocyamine	166.029	176.8	NEG	C3H9N3O3S	1.75778	1.28181	0.37345
1-Methylguanine	166.072	89.7	POS	C6H7N5O	0.884295	0.742722	0.264065
7-Methylguanine	166.072	148.5	POS	C6H7N5O	0.00131636	0.385876	-0.28206
Normetanephrine	166.086	132.4	POS	C9H13NO3	0.84612	0.411622	0.176039
Phosphoenolpyruvic acid	166.975	268.4	NEG	C3H5O6P	0.224084	0.0713103	0.114949
Uric acid	167.021	173.3	NEG	C5H4N4O3	0.0584743	0.14295	0.112382
3,4-Dihydroxyphenylacetic acid	167.035	69	NEG	C8H8O4	0.460497	0.527064	0.738156
Pyridoxal (Vitamin B6)	168.065	43.7	POS	C8H9NO3	0.45961	0.125103	0.103155
Dihydroxyacetone phosphate	168.991	262.5	NEG	C3H7O6P	0.638058	0.0340171	-0.0778981
3-Methylhistidine	170.092	222.3	POS	C7H11N3O2	1.33507	0.969181	0.389414
1-Methylhistidine	170.092	235.5	POS	C7H11N3O2	1.26881	0.938778	0.482081
Pro-Gly	171.077	214.8	NEG	C7H12N2O3	0.299397	0.263348	0.094714
Capric acid	171.139	26.6	NEG	C10H20O2	0.482428	0.315191	0.0598385
Acetylleucine	172.098	105.2	NEG	C8H15NO3	1.64206	1.06835	0.407333
Hexanoylglycine	172.098	92.8	NEG	C8H15NO3	0.502135	0.1656	0.102552
Phenylsulfate	172.991	15.5	NEG	C6H6O4S	1.2119	0.892237	-0.545254
Dehydroascorbic acid (Oxidized vitamin C)	173.009	51.7	NEG	C6H6O6	0.281775	0.0431452	-0.0141167
sn-Glycerol 3-phosphate	173.02	264.1	POS	C3H9O6P	0.223642	0.208673	-0.231079
(S)-2-acetamido-4-amino-4-oxobutanoic acid	173.057	193.1	NEG	C6H10N2O4	0.104429	0.0715328	-0.0278695
Suberic acid	173.082	212	NEG	C8H14O4	0.797519	0.47104	0.108727
Glycylproline	173.091	226.9	POS	C7H12N2O3	0.246734	0.243088	0.109707
Gly-Val	173.093	174.2	NEG	C7H14N2O3	0.331072	0.187896	-0.161293
N-Acetylaspartic acid	174.041	231.5	NEG	C6H9NO5	1.7649	1.3415	0.383735
Citrulline	174.088	229.4	NEG	C6H13N3O3	0.462394	0.0822741	-0.0938721
Ureidosuccinic acid	175.036	242.9	NEG	C5H8N2O5	1.01323	0.601696	1.69733
Isoscopoletin	175.044	46.7	POS	C10H8O4	0.214458	0.0235868	-0.0186061
Formiminoglutamic acid	175.071	235.5	POS	C6H10N2O4	1.89491	1.35286	0.669916
Ser-Ala	175.072	208.2	NEG	C6H12N2O4	0.737843	0.416593	0.161532
Arginine	175.118	292.9	POS	C6H14N4O2	1.94767	1.612	0.612929
N6,N6-Dimethyllysine	175.144	303.6	POS	C8H18N2O2	1.21549	1.38422	0.389985
Guanidinosuccinic acid	176.066	237.6	POS	C5H9N3O4	0.348815	0.868765	-0.523934
Pyrophosphate	176.936	288.3	NEG	H4O7P2	0.174144	0.0806885	0.0297959
Gulono-1,4-lactone	177.04	61	NEG	C6H10O6	0.147935	0.177976	-0.0901883
2-Keto-3-deoxygalactonic acid	177.04	181.6	NEG	C6H10O6	1.79156	1.51617	-0.517617
Glucono-1,5-lactone	177.04	86.1	NEG	C6H10O6	0.133025	0.00179295	-0.000825584
Serotonin	177.102	140.1	POS	C10H12N2O	0.517235	0.158254	-0.0532655
Glucose	179.056	176.7	NEG	C6H12O6	1.10183	0.540563	0.224842
Fructose	179.056	160.3	NEG	C6H12O6	0.747415	0.508478	-0.166817
myo-Inositol	179.056	206.1	NEG	C6H12O6	0.602867	0.272365	-0.0808308
Xanthoxylin	179.07	24.2	POS	C10H12O4	0.634765	0.369754	-0.230096
Glucosamine	180.086	195.9	POS	C6H13NO5	0.949215	0.636827	0.195854
9-Methyluric acid	181.036	81.5	NEG	C6H6N4O3	1.0416	0.521381	-0.188472
Hydroxyphenyllactic acid	181.05	100	NEG	C9H10O4	2.1967	2.66427	-0.635511
o-Tyrosine	182.08	179.7	POS	C9H11NO3	0.310016	0.0556946	-0.0223715
Tyrosine	182.081	194.6	POS	C9H11NO3	0.778815	0.526681	0.220146
Phosphorylcholine	184.072	290.7	POS	C5H15NO4P	1.55205	0.88559	-0.332643
3-Phosphoglyceric acid	184.986	272.5	NEG	C3H7O7P	0.135859	0.022478	-0.0231398
Prolylalanine	185.093	204.7	NEG	C8H14N2O3	0.42054	0.0524755	-0.0322759
Pivagabine	186.113	119.4	NEG	C9H17NO3	1.03017	0.783407	0.360501
N-Acetylglutamine	187.072	188.2	NEG	C7H12N2O4	1.75727	1.36155	0.40689
Glycylleucine	187.108	174.3	NEG	C8H16N2O3	0.495807	0.211556	-0.122343
10-Hydroxydecanoic acid	187.134	45.5	NEG	C10H20O3	0.381826	0.0872685	-0.0508641
3-Hydroxydecanoic acid	187.134	30	NEG	C10H20O3	1.43779	1.2865	-0.429263
N-Acetylglutamic acid	188.056	228.1	NEG	C7H11NO5	0.86324	0.17055	0.160417
Gly-Asp	189.052	252.2	NEG	C6H10N2O5	1.46969	1.07542	0.357089
N2-Acetyllysine	189.123	228.9	POS	C8H16N2O3	1.92099	1.31297	-0.465711
H-Val-Ala-OH	189.123	153.3	POS	C8H16N2O3	0.0928808	0.00485395	-0.00621428
Homoarginine	189.134	284.6	POS	C7H16N4O2	0.435609	0.46806	0.259919
N6,N6,N6-Trimethyllysine	189.159	296.3	POS	C9H20N2O2	1.3396	0.966113	0.195157
N-Acetylmethionine	190.054	108.5	NEG	C7H13NO3S	0.0779009	0.0287986	0.0170717
(2S)-4-amino-2-[(azaniumylacetyl)amino]-4-oxobutanoate	190.082	226.9	POS	C6H11N3O4	0.472722	0.534347	0.1889
Hydrastinine	190.089	50.7	POS	C11H13NO3	0.836112	0.605395	0.485049
Homocitrulline	190.118	223	POS	C7H15N3O3	1.94144	1.85563	-0.666254
Citric acid	191.02	295.1	NEG	C6H8O7	0.0467022	0.198849	-0.155744
3,5-Dimethoxycinnamic acid	191.067	54.5	POS	C11H12O4	0.636753	0.490132	1.17586
Ligustilide	191.102	31	POS	C12H14O2	1.06844	0.615923	0.204528
5-Hydroxyindole-3-acetic acid	192.065	155.4	POS	C10H9NO3	0.221512	0.00829594	-0.00703662
Phenylacetylglycine	192.066	96.7	NEG	C10H11NO3	0.0293135	0.0649572	-0.0451441
Glucuronic acid	193.035	228.1	NEG	C6H10O7	0.494379	0.113823	-0.0789098
Methyl beta-D-glucopyranoside	193.071	92.2	NEG	C7H14O6	0.53724	0.061646	-0.0256389
Iraldeine	193.158	17.7	POS	C13H20O	0.701471	0.247548	0.143248
Gluconic acid	195.051	252	NEG	C6H12O7	0.904273	0.548398	-0.210656
Tetraethylene glycol	195.122	28.9	POS	C8H18O5	0.303751	0.00919856	-0.0064809
N-Acetylhistidine	196.073	190.9	NEG	C8H11N3O3	0.775369	0.596766	-0.209638
L-tyrosine-methyl-ester	196.096	24.2	POS	C10H13NO3	0.432859	0.234187	-0.133988
3-Hydroxylauric acid	197.155	25.3	NEG	C12H24O3	0.0371349	0.142954	-0.034932
Dodecanoic acid	199.17	26	NEG	C12H24O2	0.776106	0.59605	0.352412
L-Alanyl-L-leucine	201.124	158	NEG	C9H18N2O3	0.48699	0.142887	-0.191277
3-(5-methoxy-1H-indol-3-yl)propanoic acid	202.085	24.7	POS	C12H13NO3	0.511322	0.214672	-0.253481
Tryptophan	203.082	156	NEG	C11H12N2O2	0.293611	0.322237	0.114496
L-​Leucyl-​L-​alanine	203.138	156.1	POS	C9H18N2O3	0.014094	0.0483981	0.0675636
N,N-Dimethylarginine (ADMA)	203.149	279	POS	C8H18N4O2	0.266451	0.535105	0.245218
Indolelactic acid	204.066	59.7	NEG	C11H11NO3	1.46272	1.15328	-0.358554
N-Acetylmannosamine	204.086	143.9	POS	C8H15NO6	0.716809	0.386979	0.106215
Acetylcarnitine (Car(2:0))	204.122	181.9	POS	C9H17NO4	0.340658	0.106626	-0.102347
Homocitric acid	205.035	280.3	NEG	C7H10O7	0.28558	0.0286069	-0.0229631
N-Acetylphenylalanine	206.082	87.4	NEG	C11H13NO3	0.740186	0.485013	0.24282
Pantothenol	206.138	30.8	POS	C9H19NO4	0.660461	0.357062	0.492185
Met-Gly	207.079	178.5	POS	C7H14N2O3S	0.207191	0.125775	0.093125
Kynurenine	209.091	155.4	POS	C10H12N2O3	0.204679	0.0779196	0.058277
MOPS	210.079	99	POS	C7H15NO4S	0.0831535	0.0501048	0.222278
Bistris	210.133	77.8	POS	C8H19NO5	0.0621915	0.0247286	-0.0982994
N-(2-Amino-3-hydroxybenzoyl)glycine	211.071	194.6	POS	C9H10N2O4	0.660351	0.3419	-0.112573
Gly-His	211.083	216.1	NEG	C8H12N4O3	0.146645	0.00846169	-0.00445495
Harmine	211.083	28.2	NEG	C13H12N2O	0.390953	0.193881	-0.189026
Indoxyl sulfate	212.002	16.8	NEG	C8H7NO4S	0.230536	0.0215376	-0.0136053
Milrinone	212.077	52.5	POS	C12H9N3O	0.00768881	0.0287731	0.0780292
His-Gly	213.097	225.6	POS	C8H12N4O3	0.268137	0.371625	0.143694
Dethiobiotin	213.124	174.9	NEG	C10H18N2O3	0.995372	0.423752	-0.188382
Val-Val	215.14	124.5	NEG	C10H20N2O3	0.0946297	0.0548094	0.0525539
Glycerophosphoethanolamine	216.062	232.2	POS	C5H14NO6P	0.169826	0.16679	0.116203
Ala-Gln	216.099	212.6	NEG	C8H15N3O4	0.0158799	0.107809	0.103501
Ala-Glu	217.083	242.6	NEG	C8H14N2O5	0.339579	0.141677	0.0916414
N-Acetyl-arginine	217.129	218.3	POS	C8H16N4O3	0.295254	0.238832	0.550072
Pantothenic acid	218.103	173.6	NEG	C9H17NO5	0.799148	0.69652	0.217651
Propionylcarnitine (Car(3:0))	218.138	167.3	POS	C10H19NO4	0.163816	0.0652003	0.0294066
5-Hydroxytryptophan	219.081	119.3	NEG	C11H12N2O3	0.355178	0.203175	-0.218662
gamma-Glutamylalanine	219.097	242.3	POS	C8H14N2O5	0.606439	0.187904	-0.101572
Gly-Phe	221.093	160.8	NEG	C11H14N2O3	0.993151	0.584665	0.214963
Cystathionine	223.074	264.4	POS	C7H14N2O4S	0.199582	0.0810515	0.0478565
2,2,6,6-Tetramethyl-4-piperidinyl 2-methylacrylate	226.179	45.4	POS	C13H23NO2	0.460041	0.395325	0.391393
Resveratrol	227.067	42.6	NEG	C14H12O3	0.659117	0.248945	-0.187313
Metyrapone	227.113	72.8	POS	C14H14N2O	1.59664	1.36744	-0.424912
Myristic acid	227.201	25.2	NEG	C14H28O2	0.70899	0.513327	0.360431
Prolylhydroxyproline	229.118	246.7	POS	C10H16N2O4	0.0104972	0.0478575	-0.026565
Leu-Val	229.155	115.1	NEG	C11H22N2O3	0.542081	0.194907	-0.206804
Ergothioneine	230.095	194.6	POS	C9H15N3O2S	0.205062	0.196077	-0.104206
Lauramine oxide	230.247	52	POS	C14H31NO	1.25553	1.08909	0.557918
Thr-Leu	231.135	137.9	NEG	C10H20N2O4	0.00254731	0.00713242	-0.00808209
Butyrylcarnitine (Car(4:0))	232.154	154	POS	C11H21NO4	1.37588	0.961795	0.755552
5-methoxytryptophan	233.096	104.7	NEG	C12H14N2O3	0.600434	0.2918	-0.247743
Riluzole	235.013	80.5	POS	C8H5F3N2OS	0.2742	0.138436	0.0932278
AG 1295	235.128	31.5	POS	C16H14N2	1.06473	0.570074	0.232125
Biopterin	236.079	147.7	NEG	C9H11N5O3	0.0378737	0.00195865	-0.000632721
N-Lactoylphenylalanine	236.093	77.5	NEG	C12H15NO4	0.296558	0.44467	0.169095
Phe-Ala	237.123	137.3	POS	C12H16N2O3	0.0906216	0.0529202	-0.0749253
Pentaethylene glycol	239.148	30.2	POS	C10H22O6	0.392617	0.4293	0.483293
Lumichrome	241.073	27.6	NEG	C12H10N4O2	0.573214	0.10141	0.0698707
Thymidine	241.083	37	NEG	C10H14N2O5	0.387172	0.417886	2.07851
Anserine	241.129	242.7	POS	C10H16N4O3	2.26159	1.6113	-0.722011
Uridine	243.062	97	NEG	C9H12N2O6	0.970233	0.456786	0.77988
Pseudouridine	243.062	135	NEG	C9H12N2O6	0.881005	0.711866	0.225784
Leu-Ile	243.171	100.8	NEG	C12H24N2O3	0.388771	0.133857	-0.147893
Cytidine	244.092	136.5	POS	C9H13N3O5	0.138733	0.421815	0.803535
Arg-Ala	246.155	245.7	POS	C9H19N5O3	1.2997	0.928974	-0.333649
Valerylcarnitine	246.169	143.9	POS	C12H23NO4	0.355546	0.396769	0.490387
Val-Met	247.112	117.2	NEG	C10H20N2O3S	0.102558	0.0466236	-0.0523501
3-Hydroxybutyrylcarnitine (Car(4:0-O))	248.148	191.1	POS	C11H21NO5	0.628031	0.172504	0.144548
Tyrosylalanine	251.103	151	NEG	C12H16N2O4	0.206149	0.0456886	-0.0663467
Deoxyinosine	253.092	56	POS	C10H12N4O4	0.244431	0.143931	-0.0528513
cis-9-Palmitoleic acid	253.217	24.2	NEG	C16H30O2	0.607994	0.543616	0.476925
Nicotinamide riboside (NR)	255.097	215	POS	C11H15N2O5	0.417123	0.23867	0.153185
Palmitic acid	255.232	24.5	NEG	C16H32O2	0.203601	0.134254	0.114065
2'-O-Methyluridine	257.078	34.5	NEG	C10H14N2O6	0.266738	0.0411434	-0.01795
Acadesine	257.089	102.4	NEG	C9H14N4O5	0.208298	0.020305	-0.0143347
4-(4'-Methyl-[2,2'-bipyridin]-4-yl)butanoic acid	257.124	89.1	POS	C15H16N2O2	0.704404	0.305013	-0.165391
Glucosamine 1-phosphate	258.038	244.3	NEG	C6H14NO8P	1.62485	1.25648	-0.312666
3'-O-methylcytidine	258.108	79.8	POS	C10H15N3O5	0.0616536	0.0868863	0.0440765
5-Methylcytidine	258.108	146.4	POS	C10H15N3O5	0.236463	0.366268	0.216078
Glycerophosphocholine	258.109	227.6	POS	C8H20NO6P	0.222511	0.256337	0.173134
Glucose 6-phosphate	259.022	273.9	NEG	C6H13O9P	0.278922	0.185788	0.180342
Hexanoylcarnitine (Car(6:0))	260.185	134.3	POS	C13H25NO4	0.579806	0.269201	0.144469
Pro-Phe	263.138	153.9	POS	C14H18N2O3	0.796709	0.478557	0.252934
Phe-Val	263.14	100.7	NEG	C14H20N2O3	0.967282	0.445736	-0.403889
N-(4-Aminobenzoyl)-L-glutamic acid	265.083	213.7	NEG	C12H14N2O5	0.598621	0.179322	-0.130161
Inosine	267.073	119.3	NEG	C10H12N4O5	0.563106	0.337549	-0.0964612
Allopurinol-1-ribonucleoside	267.073	76.2	NEG	C10H12N4O5	1.11548	0.359529	-0.14507
Adenosine	268.103	131.3	POS	C10H13N5O4	0.378292	0.00037504	-0.000621116
Heptadecanoic acid	269.248	22.9	NEG	C17H34O2	0.274515	0.0782463	0.0837132
2-Hydroxypalmitic acid	271.228	27.7	NEG	C16H32O3	0.0788419	0.09039	0.0418665
beta-Naphthoflavone	273.089	59.2	POS	C19H12O2	0.927807	0.638891	0.221959
gamma-Glutamyllysine	274.141	269.8	NEG	C11H21N3O5	0.44532	0.10842	-0.062357
gamma-Glutamylglutamic acid	275.088	265.1	NEG	C10H16N2O7	0.215334	0.146465	0.0909092
Stearidonic acid	275.201	24.2	NEG	C18H28O2	1.15914	0.739327	0.738529
Glutarylcarnitine	276.143	236.4	POS	C12H22NO6	0.259197	0.149591	-0.0786659
Pantetheine	277.122	28.6	NEG	C11H22N2O4S	0.536101	0.234449	0.149314
Saccharopine	277.139	260.6	POS	C11H20N2O6	1.49032	0.806356	-1.11119
Phe-Leu	277.155	82.2	NEG	C15H22N2O3	1.49891	0.725475	-0.52516
alpha-Linolenic acid	277.217	21	NEG	C18H30O2	0.486803	0.498832	0.345809
Linoleamide	280.262	34.8	POS	C18H33NO	0.882545	0.676562	0.233594
3'-O-Methylinosine	281.089	57.7	NEG	C11H14N4O5	0.920969	0.593139	0.218882
H-Val-Tyr-OH	281.149	130.8	POS	C14H20N2O4	0.463676	0.18766	-0.169553
Oleic acid	281.248	20.8	NEG	C18H34O2	0.101758	0.231428	0.197582
Guanosine	282.084	154.7	NEG	C10H13N5O5	0.0611147	0.160909	0.0941943
1-Methyladenosine	282.118	48.4	POS	C11H15N5O4	1.14081	0.712444	0.363698
Xanthosine	283.068	187.5	NEG	C10H12N4O6	0.935122	0.583578	-0.235912
1-Methylinosine	283.103	58	POS	C11H14N4O5	1.07926	0.735316	0.270252
Hexaethylene glycol	283.174	31.8	POS	C12H26O7	0.823293	0.0532898	-0.0806895
N-Acetylglucosamine 6-Phosphate	284.052	268.5	POS	C8H16NO9P	0.41185	0.112341	0.0753111
Hexadecanedioic acid	285.207	108	NEG	C16H30O4	1.28305	0.727161	-0.195046
N4-Acetylcytidine	286.102	69.3	POS	C11H15N3O6	0.981696	0.731338	0.219512
Piperine	286.139	30.2	POS	C17H19NO3	0.357925	0.239057	0.131873
3-Methylglutarylcarnitine	290.159	233.5	POS	C13H23NO6	0.838364	0.309029	0.311989
Tetrahydropiperine	290.17	30.7	POS	C17H23NO3	1.0915	0.724396	0.287116
EDTA	293.097	289.1	POS	C10H16N2O8	0.462328	0.239283	-0.367853
Embelin	293.175	28.3	NEG	C17H26O4	0.308859	0.0715846	-0.0258318
Tetradecyl sulfate (sodium)	293.178	15.3	NEG	C14H30O4S	0.980832	0.465907	0.218596
9-Oxo-10(E),12(E)-octadecadienoic acid	293.212	27.3	NEG	C18H30O3	0.958099	0.581247	0.236464
13(S)-HODE	295.227	26.9	NEG	C18H32O3	0.374531	0.252749	0.129223
5'-Methylthioadenosine	296.082	35.3	NEG	C11H15N5O3S	0.0472834	0.166427	-0.144318
1-Methylguanosine	296.1	104.7	NEG	C11H15N5O5	0.81579	0.560965	0.255983
9-Oxooctadecanoic acid	297.243	26.8	NEG	C18H34O3	0.261326	0.074145	0.0367587
13,14-Dihydro-15-ketotetranorprostaglandin F1.beta.	299.186	152	NEG	C16H28O5	1.30094	0.998837	-0.313302
Sphingosine	300.288	34.3	POS	C18H37NO2	0.929567	0.433021	0.195623
Retinoic acid (Vitamin A acid)	301.215	17	POS	C20H28O2	0.189639	0.0972527	0.0491459
Eicosapentaenoic acid	301.217	20.3	NEG	C20H30O2	1.2424	0.962874	0.279545
Sph(d18:0)	302.304	66	POS	C18H39NO2	1.93233	1.74914	0.699269
Arachidonic acid (AA)	303.232	20.2	NEG	C20H32O2	0.0203783	0.0322524	0.0142843
Glu-Arg	304.161	265.6	POS	C11H21N5O5	1.10938	0.559595	-0.276805
cis-8,11,14-Eicosatrienoic acid	305.248	20.3	NEG	C20H34O2	1.88198	1.24432	-0.369173
Glutathione	306.076	236	NEG	C10H17N3O6S	1.22008	0.619124	-0.366152
N-Acetylneuraminic acid	308.098	220.2	NEG	C11H19NO9	0.195435	0.121039	0.0302686
cis-11-Eicosenoic acid	309.279	20.3	NEG	C20H38O2	0.655834	0.0675167	-0.0595249
N2,N2-Dimethylguanosine	312.129	97.1	POS	C12H17N5O5	0.291566	0.0306183	-0.0184767
Phenylalanylphenylalanine	313.154	56.7	POS	C18H20N2O3	0.463557	0.20585	-0.228134
Octadecanedioic acid	313.238	77.6	NEG	C18H34O4	0.971839	0.56712	-0.371948
Sph(t18:0)	318.299	60	POS	C18H39NO3	1.01468	0.710929	-0.250888
Arg-Phe	322.187	203.6	POS	C15H23N5O3	0.679957	0.261618	-0.272468
Uridine 5'-monophosphate (UMP)	323.029	264.7	NEG	C9H13N2O9P	0.325736	0.401873	1.52421
Cytidine 5'-monophosphate (CMP)	324.058	273.3	POS	C9H14N3O8P	1.16504	0.566023	1.75095
11-Dehydrocorticosterone	325.184	16.1	NEG	C21H28O4	0.0881068	0.242757	0.51523
Phe-Tyr	327.135	108.8	NEG	C18H20N2O4	0.838488	0.27186	-0.306689
Docosahexaenoic acid (DHA)	327.233	45.6	NEG	C22H32O2	0.679755	0.57466	0.256799
Docosapentaenoic acid	329.248	20.2	NEG	C22H34O2	0.114605	0.177266	0.166892
Paroxetine	330.152	107.7	POS	C19H20FNO3	0.981183	0.286966	-0.45462
NAE(20:4) (AEA)	330.281	17	POS	C22H37NO2	0.673524	0.653304	0.425385
Prostaglandin B2 (PGB2)	333.207	46.8	NEG	C20H30O4	0.136964	0.291217	0.269138
Dodecyl gallate	337.205	14.9	NEG	C19H30O5	0.952862	0.266691	0.282165
Maltose	341.108	226.1	NEG	C12H22O11	1.53891	0.668385	-0.252207
1-Stearoyl-sn-glycerol	341.304	48.5	POS	C21H42O4	0.0219841	0.170998	-0.139646
Lauroylcarnitine	344.279	106.3	POS	C19H37NO4	1.47937	0.65712	2.13771
Thiamine monophosphate	345.077	292.3	POS	C12H18N4O4PS	0.721982	0.484873	0.110583
2'-Deoxyguanosine 5'-monophosphate (dGMP)	346.055	262	NEG	C10H14N5O7P	0.93058	0.424494	1.39972
Adenosine 3'-monophosphate	348.07	245.6	POS	C10H14N5O7P	1.40264	1.09276	0.662321
Adenosine monophosphate (AMP)	348.07	261.4	POS	C10H14N5O7P	0.921782	0.412799	1.35094
Tetrahydrocorticosterone	349.238	46.8	NEG	C21H34O4	1.2786	0.651896	-0.734875
Phe-Trp	352.164	84.7	POS	C20H21N3O3	0.419084	0.173904	-0.11536
Prostaglandin I2 (PGI2)	353.231	59.8	POS	C20H32O5	0.961606	0.573027	0.440672
Guanosine 5'-monophosphate (GMP)	364.065	274.3	POS	C10H14N5O8P	0.438265	0.386563	0.963183
Sucrose	365.104	223.1	POS	C12H22O11	0.877155	0.431438	-0.110564
Myristoylcarnitine	372.31	101	POS	C21H41NO4	1.6062	0.870595	0.713052
Riboflavin	377.144	118.2	POS	C17H20N4O6	0.351599	0.774722	0.549617
Succinyladenosine	382.1	237.5	NEG	C14H17N5O8	0.449875	0.133174	-0.0890525
S-Adenosylhomocysteine	383.114	224.3	NEG	C14H20N6O5S	0.81882	0.405484	-0.10445
7-Ketocholesterol	383.33	17	POS	C27H44O2	1.05864	0.617398	0.371188
7-Ketolithocholic acid	389.27	47.7	NEG	C24H38O4	0.406894	0.212666	-0.13781
DEHP	391.283	16.4	POS	C24H38O4	0.11046	0.0135027	0.00405216
Chenodeoxycholic acid	391.285	47.6	NEG	C24H40O4	0.406261	0.133255	0.119084
S-Adenosylmethionine	399.144	293.6	POS	C15H23N6O5S	1.03732	0.0716932	0.0499976
Palmitoylcarnitine (Car(16:0))	400.341	95.5	POS	C23H45NO4	1.1963	1.05316	0.693134
7-Ketodeoxycholic acid	405.264	102.7	NEG	C24H38O5	1.43502	0.733047	1.07044
Cholic acid	407.28	128.3	NEG	C24H40O5	0.943315	0.591527	0.420548
1-Palmitoyllysophosphatidate	409.236	167.6	NEG	C19H39O7P	0.115309	0.0287087	-0.0230782
Eplerenone	415.21	17.7	POS	C24H30O6	1.03584	0.906099	0.53685
1alpha,25-Dihydroxyvitamin D3	417.335	17.7	POS	C27H44O3	1.27696	0.548723	-0.286414
Thiamine pyrophosphate (TPP)	425.043	287.4	POS	C12H19N4O7P2S	0.28269	0.122018	0.0428311
2'-Deoxyguanosine 5'-diphosphate (dGDP)	426.022	269.9	NEG	C10H15N5O10P2	0.749543	0.207664	0.275763
Car(18:1)	426.357	90.4	POS	C25H47NO4	0.622094	0.576927	0.416134
Cysteine-glutathione disulfide	427.094	273.1	POS	C13H22N4O8S2	0.249834	0.304497	0.148394
Adenosine 5'-diphosphate (ADP)	428.036	282.9	POS	C10H15N5O10P2	0.467258	0.12279	0.170928
Car(18:0)	428.373	89.2	POS	C25H49NO4	1.8303	1.63656	0.340756
1-Oleoyl-sn-glycerol 3-phosphate	435.252	109.4	NEG	C21H41O7P	0.328275	0.0582847	0.0334029
Ribociclib	435.255	156.1	POS	C23H30N8O	1.38879	1.21625	0.196112
Arachidonoylcarnitine (Car(20:4))	448.341	86.9	POS	C27H45NO4	0.396207	0.390312	0.177103
LPC(13:0)	452.278	140.9	NEG	C21H44NO7P	1.54265	1.3396	0.457128
5,10-methylene-THF	456.163	255.9	NEG	C20H23N7O6	1.69104	0.96653	0.459245
Glycocholic acid	464.301	153.4	NEG	C26H43NO6	1.47607	0.671422	1.52466
Cholesteryl sulfate	465.303	15	NEG	C27H46O4S	0.0199935	0.00852582	0.00859433
1-Myristoyl-sn-glycero-3-phosphocholine (LPC(14:0/0:0))	468.307	121.5	POS	C22H46NO7P	2.23921	2.2406	0.562337
LPE(18:1(9Z)/0:0)	480.308	138.1	POS	C23H46NO7P	1.00733	0.696966	0.397699
PC(P-16:0/0:0)	480.344	110.3	POS	C24H50NO6P	0.47005	0.0430964	0.104699
Taurolithocholic acid	482.295	28.7	NEG	C26H45NO5S	1.05222	0.722538	0.889866
LPC(15:0)	482.322	120.9	POS	C23H48NO7P	1.54765	1.36871	0.405172
1-O-Hexadecyl-sn-glycero-3-phosphocholine (LPC(O-16:0/0:0))	482.358	121.5	POS	C24H52NO6P	0.0987984	0.17891	0.0651755
Cytidine 5'-diphosphocholine (CDP-choline)	487.1	258.6	NEG	C14H26N4O11P2	0.689786	0.177588	0.0949545
Goralatide (acetate)	488.234	252.2	POS	C20H33N5O9	1.48628	0.835604	-0.866676
Imatinib	492.259	95.7	NEG	C29H31N7O	0.554109	0.227735	0.197522
LPC(16:0)	494.325	110	NEG	C24H50NO7P	0.652069	0.532789	0.421622
Ganoderic acid B	497.294	16.7	NEG	C30H44O7	2.08298	1.38854	0.839076
Taurochenodeoxycholic acid	498.29	81.7	NEG	C26H45NO6S	1.86011	0.939439	2.37525
Maltotriose	505.175	256.6	POS	C18H32O16	2.23776	1.66533	-0.464543
Gymnemagenin	505.353	46.9	NEG	C30H50O6	0.52404	0.243668	-0.104587
Adenosine 5'-triphosphate (ATP)	505.989	279.8	NEG	C10H16N5O13P3	1.11273	0.46259	-0.577681
LPG(18:1(9Z))	509.288	47	NEG	C24H47O9P	0.348184	0.102255	-0.118954
PC(8:0/8:0)	510.318	126.8	POS	C24H48NO8P	0.034388	0.0279802	0.00709162
LPC(17:0/0:0)	510.354	116.2	POS	C25H52NO7P	0.87351	0.721161	0.161443
Glycolithocholic acid 3-sulfate	512.269	120.2	NEG	C26H43NO7S	0.900878	0.480803	2.54135
Taurocholic acid	514.283	113.2	NEG	C26H45NO7S	0.816237	0.603409	0.987476
Tauro-beta-muricholic acid	516.298	96.4	POS	C26H45NO7S	0.929224	0.636382	1.18041
LPC(18:2/0:0)	520.338	111.6	POS	C26H50NO7P	0.372261	0.339183	0.0973174
Cer(d18:1/16:0)	520.507	17	POS	C34H67NO3	0.831948	0.191606	0.115937
LPS(18:1)	522.284	149.3	NEG	C24H46NO9P	0.871701	0.58985	0.389659
LPC(18:0/0:0)	524.368	114.9	POS	C26H54NO7P	0.399631	0.281113	0.0772983
LPC(20:0)	552.401	112.9	POS	C28H58NO7P	0.498953	0.379479	0.0954146
ADP-ribose	560.078	255.2	POS	C15H23N5O14P2	0.775425	0.352185	0.934999
Cer(d18:1/18:0)	566.549	17	POS	C36H71NO3	0.87272	0.540125	-0.222056
Stercobilin	595.347	167	POS	C33H46N4O6	0.941106	0.455603	0.603745
UDP-N-acetylglucosamine	606.075	250.4	NEG	C17H27N3O17P2	0.682524	0.411642	0.462787
Glutathione disulfide	611.144	279.8	NEG	C20H32N6O12S2	1.20236	0.846559	-0.32302
Nicotinamide adenine dinucleotide (NAD)	662.102	253.9	NEG	C21H28N7O14P2	0.746608	0.351864	0.107271
Tris(2,4-di-tert-butylphenyl)phosphate	663.452	16.3	POS	C42H63O4P	0.444577	0.0246523	-0.0106376
PA(16:0/18:1(9Z))	673.481	137.3	NEG	C37H71O8P	0.861974	0.231569	-0.449148
Dephospho-CoA	686.142	209.5	NEG	C21H35N7O13P2S	0.254145	0.156177	0.182656
GlcCer(d18:1/16:0)	700.569	28.5	POS	C40H77NO8	0.337053	0.205011	0.0936949
Palmitoyl sphingomyelin	703.572	105.7	POS	C39H79N2O6P	1.69477	1.23005	0.334043
PC(14:0/16:0)	706.536	42.1	POS	C38H76NO8P	2.57695	3.09128	0.630955
2-Linoleoyl-1-palmitoyl-sn-glycero-3-phosphoethanolamine	714.507	46.1	NEG	C39H74NO8P	1.42686	0.859688	0.184574
SM(d18:1/17:0)	717.588	104.3	POS	C40H81N2O6P	1.27779	0.981597	0.36239
SM(d18:1/18:0)	731.603	103.7	POS	C41H83N2O6P	0.672078	0.542552	0.240231
PC(18:0/14:0)	734.566	40.6	POS	C40H80NO8P	1.77538	1.39863	0.377522
PC(16:0/16:0)	734.566	20.3	POS	C40H80NO8P	1.48155	1.06576	0.297779
PE(18:0/18:2)	742.538	44.2	NEG	C41H78NO8P	0.785303	0.369108	-0.191729
PC(16:0/18:1(9Z))	760.58	20.3	POS	C42H82NO8P	1.11438	0.682459	0.106683
PG(18:1/18:1(9Z))	773.533	19.8	NEG	C42H79O10P	0.023029	0.155525	-0.299724
Flavin adenine dinucleotide (FAD)	784.149	232.8	NEG	C27H33N9O15P2	0.525823	0.295139	0.272343

## Sheet: Supplementary Table S8
Table S8. The information of metabolites is identified in the colonic content between the C. perfringens and vehicle groups through LC-MS/MS
Name	mz	rt	Ion mode	Formula	VIP	–Log10( P value)	Log2(Fold change)
Pyruvaldehyde	71.014	43.5	NEG	C3H4O2	0.0531596	0.167937	-0.093968
Pyrrolidine	72.0807	281.5	POS	C4H9N	1.53679	2.05807	1.06777
Propionic acid	73.0297	113.8	NEG	C3H6O2	0.72704	0.558913	-1.19694
Hydroxyacetone	73.0297	59.9	NEG	C3H6O2	0.53573	0.465943	-1.21901
Glycine	74.0249	42.6	NEG	C2H5NO2	0.595758	0.830231	-0.352337
Methylguanidine	74.0712	269.9	POS	C2H7N3	1.63365	2.13264	1.20147
Glycolate	75.009	46.8	NEG	C2H4O3	0.82538	0.68007	-0.60451
Trimethylamine N-oxide	76.0756	342.8	POS	C3H9NO	1.36558	0.991892	3.14713
1-Aminopropan-2-ol	76.0756	293.8	POS	C3H9NO	0.915645	0.780888	0.825721
Phosphate	78.9593	57.4	NEG	H3O4P	0.252203	0.240337	-0.214578
Fomepizole	83.0603	47.4	POS	C4H6N2	2.07439	4.99599	0.71687
Diacetyl	85.0295	88.9	NEG	C4H6O2	0.445581	0.64841	-0.651911
Pyruvate	87.0088	112.1	NEG	C3H4O3	0.486472	0.421547	-0.241325
Butanoic acid	87.0452	94	NEG	C4H8O2	0.921623	0.924199	-1.09483
beta-Alanine	88.0404	357.3	NEG	C3H7NO2	0.9567	0.819169	-1.1184
Sarcosine	88.0405	332.7	NEG	C3H7NO2	0.228343	0.0767142	0.113793
Lactate	89.0244	227.3	NEG	C3H6O3	0.562885	0.315388	-0.723297
Dihydroxyacetone	89.0247	51.3	NEG	C3H6O3	0.415507	0.262666	-0.529219
Acetoin	89.0596	48.3	POS	C4H8O2	1.76619	3.38	0.663155
Alanine	90.0548	359.4	POS	C3H7NO2	1.0123	0.686805	0.304988
Phenol	93.0348	251.5	NEG	C6H6O	0.646874	0.603808	-1.47973
3-Pyridol	96.0443	47.5	POS	C5H5NO	1.90034	3.52302	0.903341
Cyclopropylacetic acid	99.0452	113.5	NEG	C5H8O2	0.276269	0.079002	-0.0851468
2-Hydroxy-3-methylbutyric acid	99.0452	137.9	NEG	C5H10O3	0.213559	0.219139	0.180864
2-Piperidone	100.076	49.8	POS	C5H9NO	1.05997	1.04377	0.572239
DL-Norvaline	100.076	618.6	POS	C5H11NO2	0.582044	0.580026	0.383565
2-Ketobutyric acid	101.024	81.5	NEG	C4H6O3	0.382547	0.211899	-0.193978
2,4-Dihydroxybutanoic acid	101.025	50.2	NEG	C4H8O4	0.00717155	0.143505	0.105338
Valeric acid	101.061	72.7	NEG	C5H10O2	0.796322	0.579603	-0.706676
4-Aminobutyric acid (GABA)	102.056	382	NEG	C4H9NO2	2.07669	3.25488	3.04046
2-Aminoisobutyric acid	102.056	334.5	NEG	C4H9NO2	0.626523	0.6344	-0.464059
Betaine aldehyde	102.091	301.1	POS	C5H12NO	0.164533	0.17512	-0.244529
2-Hydroxybutyric acid	103.04	85.9	NEG	C4H8O3	0.197643	0.12673	-0.109972
3-Hydroxybutyric acid	103.04	62.3	NEG	C4H8O3	0.197757	0.107161	-0.109109
Dimethylglycine	104.07	309.9	POS	C4H9NO2	0.623646	0.651168	0.958913
2-Aminobutyric acid	104.07	325.4	POS	C4H9NO2	0.925178	0.520334	0.325283
Choline	104.107	274	POS	C5H14NO	0.0645985	0.186443	-0.19095
Glyceric acid	105.02	45.4	NEG	C3H6O4	1.57446	1.21815	-1.91114
Diethanolamine	106.086	316.8	POS	C4H11NO2	1.3478	1.5422	0.356347
3-Cresol	107.051	23.9	NEG	C7H8O	1.02831	0.874236	2.98655
3,3-Dimethylcyclohexanone	109.101	299.9	POS	C8H14O	1.36372	0.905461	1.00685
2-Acetylpyrrole	110.065	230.8	POS	C6H7NO	1.97753	3.53941	0.532521
3-Methyl-1H-pyrazole-4-carbaldehyde	111.055	57.2	POS	C5H6N2O	1.62241	2.25993	1.98595
Cytosine	112.05	200.3	POS	C4H5N3O	0.166837	0.307869	-0.571391
Histamine	112.087	378.9	POS	C5H9N3	1.9877	2.86541	3.61938
Uracil	113.035	50.7	POS	C4H4N2O2	0.812182	0.399188	0.302112
Creatinine	114.066	167.2	POS	C4H7N3O	1.08382	0.851286	2.69673
Caprolactam	114.091	44.9	POS	C6H11NO	0.707732	0.415494	0.387487
Maleic acid	115.004	42.5	NEG	C4H4O4	0.0140523	0.266612	-0.435226
Fumaric acid	115.004	392.1	NEG	C4H4O4	0.782038	0.776418	0.40183
alpha-Ketoisovaleric acid	115.04	60.4	NEG	C5H8O3	0.355066	0.0983689	-0.105222
Caproic acid	115.076	60.2	NEG	C6H12O2	0.854214	0.889733	-0.345559
Proline	116.07	318.6	POS	C5H9NO2	1.06503	0.863632	0.231282
Succinate	117.02	59.4	NEG	C4H6O4	0.442452	0.457554	-1.5095
2-Methyl-3-hydroxybutyric acid	117.056	198.4	NEG	C5H10O3	1.17142	1.25301	0.600668
3-Hydroxyisovaleric acid	117.056	111.9	NEG	C5H10O3	0.611132	0.513417	-1.00229
Homoserine	118.051	365.8	NEG	C4H9NO3	1.79595	4.15132	-0.890029
Guanidoacetic acid	118.061	364.9	POS	C3H7N3O2	1.23497	1.00333	2.51438
5-Aminopentanoic acid	118.086	394.4	POS	C5H11NO2	0.729828	0.17142	0.171764
Betaine	118.086	283.6	POS	C5H12NO2	0.151143	0.156343	-0.276076
4-(Methylamino)butanoic acid	118.086	360.9	POS	C5H11NO2	1.30409	1.55707	1.04014
Valine	118.086	312.2	POS	C5H11NO2	0.0887454	0.217456	-0.166067
N,N-Diethyl-2-aminoethanol	118.123	246.8	POS	C6H15NO	1.45099	1.44687	1.38403
3-Methylthiopropionic acid	119.017	147.4	NEG	C4H8O2S	0.262185	0.264653	-0.469683
Purine	119.035	44.1	NEG	C5H4N4	0.149538	0.188458	0.138389
3-hydroxybenzaldehyde	121.029	35.3	NEG	C7H6O2	0.881597	0.765224	-0.991804
p-Toluquinone	121.029	116.1	NEG	C7H6O2	0.536906	0.549905	-0.474571
Benzoic acid	121.029	98	NEG	C7H6O2	0.0249307	0.214482	-0.183402
Pehanorm	122.081	297.3	POS	C4H11NO3	2.10333	2.94754	3.45227
3-Methylcatechol	123.045	294.3	NEG	C7H8O2	0.258858	0.215893	0.319142
3-methylolphenol	123.046	219.2	NEG	C7H8O2	0.35472	0.0704436	0.266408
Methylimidazoleacetic acid	123.055	326.9	POS	C6H8N2O2	0.443857	0.678811	-1.33139
Nicotinamide	123.055	82.4	POS	C6H6N2O	0.0110385	0.494693	0.518679
Nicotinate	124.039	226.8	POS	C6H5NO2	1.72612	3.34762	1.0156
2-Hydroxyethanesulfonic acid	124.991	136.6	NEG	C2H6O4S	0.176821	0.0156829	-0.0326618
Thymine	125.036	77.4	NEG	C5H6N2O2	0.396252	0.43835	-0.788059
Taurine	126.022	306.2	POS	C2H7NO3S	0.29315	0.578949	-1.17088
5-Methylcytosine	126.066	195.5	POS	C5H7N3O	0.518064	0.0339452	0.0583898
1-Methylhistamine	126.102	345	POS	C6H11N3	1.81403	2.11717	1.67717
Imidazoleacetic acid	127.05	337.6	POS	C5H6N2O2	1.77259	1.76561	1.99879
Nortropine	128.107	314.2	POS	C7H13NO	1.19492	0.918626	0.942135
Citraconic acid	129.019	48.4	NEG	C5H6O4	0.459679	0.145275	0.104833
4-Oxohexanoic acid	129.056	164.1	NEG	C6H10O3	1.05494	0.852035	0.51707
Ketoleucine	129.056	39.1	NEG	C6H10O3	0.325245	0.175787	-0.179225
Pipecolamide	129.102	234.6	POS	C6H12N2O	1.93984	3.16468	1.25525
N-Acetylalanine	130.051	53.1	NEG	C5H9NO3	0.611826	0.442914	-0.432872
Isoquinoline	130.061	59.1	POS	C9H7N	0.626755	0.200319	0.169287
beta-Guanidinopropionic acid	130.062	359.4	NEG	C4H9N3O2	0.885541	0.803053	-3.582
Hygric acid	130.086	288	POS	C6H11NO2	1.05486	0.675474	0.578472
Pipecolic acid	130.086	319.1	POS	C6H11NO2	1.97323	3.04264	1.67957
Nipecotic acid	130.087	45.5	POS	C6H11NO2	1.44086	2.44965	0.976278
Isoleucine	130.087	278.5	NEG	C6H13NO2	0.954359	0.972878	-0.882674
Leucine	130.088	53.5	NEG	C6H13NO2	0.942354	1.00661	-0.877641
Glutaric acid	131.035	400.9	NEG	C5H8O4	1.44331	2.02415	0.424283
Ethylmalonic acid	131.035	106	NEG	C5H8O4	0.520528	0.324059	0.22508
Methylsuccinic acid	131.035	158.2	NEG	C5H8O4	0.0965451	0.00887876	-0.00549332
Hydroxyisocaproic acid	131.071	110.1	NEG	C6H12O3	0.793331	0.63316	0.496956
Ornithine	131.083	43.4	NEG	C5H12N2O2	0.51941	0.432821	0.214275
N-Acetylputrescine	131.118	335.2	POS	C6H14N2O	0.582956	0.169025	0.226362
Aspartate	132.031	44	NEG	C4H7NO4	0.350653	0.406509	0.43243
5-Aminolevulinic acid	132.065	375.7	POS	C5H9NO3	2.04318	3.17454	2.14452
Creatine	132.077	360.2	POS	C4H9N3O2	0.0169187	0.449092	-0.905184
4-(dimethylamino)butanoate	132.102	347.3	POS	C6H13NO2	0.638586	0.673027	0.490252
3-Ureidopropionic acid	133.061	332.9	POS	C4H8N2O3	1.37652	0.983122	2.67938
Adenine	134.047	154.1	NEG	C5H5N5	0.474672	0.505328	-0.487779
2-Methylbenzoxazole	134.06	26.6	POS	C8H7NO	1.17161	0.886148	4.00223
Hypoxanthine	135.031	164.6	NEG	C5H4N4O	0.345823	0.558349	-0.407438
2-Methylbenzoic acid	135.045	104.3	NEG	C8H8O2	0.740923	0.567302	-0.527827
2-Hydroxy-4-methylbenzaldehyde	135.045	362.3	NEG	C8H8O2	0.516911	0.53853	-0.159955
Anthranilic acid (Vitamin L1)	136.041	284.3	NEG	C7H7NO2	0.999424	0.794506	0.303719
Salicylamide	136.041	300.4	NEG	C7H7NO2	0.523185	0.373266	-0.131881
2-Aminopurine	136.062	130.1	POS	C5H5N5	0.984516	0.737341	0.96868
3-Hydroxybenzoic acid	137.024	162.4	NEG	C7H6O3	0.0438717	0.115887	-0.143487
Gentisaldehyde	137.025	273.4	NEG	C7H6O3	0.356909	0.378721	0.192683
5-Acetyluracil	137.03	36.8	POS	C6H6N2O3	1.51772	2.37355	0.543996
2-Aminonicotinic acid	137.036	47.3	NEG	C6H6N2O2	0.678056	0.368527	0.232433
Allopurinol	137.046	76.1	POS	C5H4N4O	0.799632	0.431241	0.274285
4'-Hydroxyacetophenone	137.06	210	POS	C8H8O2	1.55156	1.93976	1.35394
1-Methylnicotinamide	137.071	304.9	POS	C7H9N2O	0.784829	0.809691	3.289
N-Methylnicotinamide	137.071	42.8	POS	C7H8N2O	0.692606	0.695775	0.426281
Trigonelline	138.055	296.6	POS	C7H7NO2	1.60178	1.64404	2.22569
Tyramine	138.091	237.9	POS	C8H11NO	0.908265	0.72232	0.803713
Urocanic acid	139.05	300.5	POS	C6H6N2O2	1.57754	2.58342	0.912463
Nicotinamide N-oxide	139.05	145.4	POS	C6H6N2O2	1.11311	0.861232	2.93826
6-Aminonicotinic acid	139.05	46.7	POS	C6H6N2O2	1.61927	2.56654	1.02738
3,4-Diaminoanisole	139.086	43.7	POS	C7H10N2O	1.04964	1.33926	0.668303
2-Oxoadipic acid	141.017	354.7	NEG	C6H8O5	0.993881	0.890242	-0.355044
Pi-Methylimidazoleacetic acid (hydrochloride)	141.066	44	POS	C6H8N2O2	0.823515	0.583336	0.685431
(2R)-6-Oxo-2-piperidinecarboxylic acid	142.051	98.4	NEG	C6H9NO3	1.06144	0.814417	1.83259
8-Aminooctanoic acid	142.123	101.4	POS	C8H17NO2	0.138737	0.161151	-0.226285
2-Naphthol	143.046	50.1	NEG	C10H8O	0.703088	0.616986	0.240629
Ectoine	143.081	350.4	POS	C6H10N2O2	1.7826	2.15853	0.837999
Valproic acid	143.108	48.9	NEG	C8H16O2	0.795461	0.9139	-0.333982
4-Acetamidobutyric acid	144.067	291.5	NEG	C6H11NO3	1.49659	1.63175	0.813596
Stachydrine	144.102	295.1	POS	C7H13NO2	1.14232	1.61113	1.00086
alpha-Ketoglutaric acid (alpha-KG)	145.014	383.3	NEG	C5H6O5	0.23086	0.172456	0.25699
Adipic acid	145.051	395.2	NEG	C6H10O4	0.8939	0.821039	0.282527
2-Methylglutaric acid	145.051	215.1	NEG	C6H10O4	1.25667	1.29905	0.971206
Glutamine	145.062	386.4	NEG	C5H10N2O3	0.858261	0.613075	-0.379286
Ala-Gly	145.062	42.8	NEG	C5H10N2O3	0.517116	0.548261	-0.348211
Butyllactate	145.087	334.2	NEG	C7H14O3	0.0504546	0.0654605	-0.021069
N-Acetylcadaverine	145.133	314.2	POS	C7H16N2O	1.11209	0.872273	0.918117
Isatin	146.025	261.1	NEG	C8H5NO2	0.654225	0.303004	0.136659
O-Acetylserine	146.046	309.1	NEG	C5H9NO4	0.580381	0.712663	-1.05675
Indole-3-carboxaldehyde	146.06	314.7	POS	C9H7NO	1.64016	1.51772	1.40381
4-Guanidinobutyric acid	146.092	369.6	POS	C5H11N3O2	1.67945	2.25587	0.805073
Acetylcholine	146.117	209.5	POS	C7H16NO2	0.361507	0.65423	-2.31479
4(3H)-Quinazolinone	147.055	42.8	POS	C8H6N2O	1.77818	3.05292	0.944266
S-Methylmethionine	147.076	72	POS	C6H14NO2S	1.38245	1.69956	0.599043
Myosmine	147.088	39.6	POS	C9H10N2	1.18163	0.853758	0.440268
Lysine	147.113	533.2	POS	C6H14N2O2	1.63052	3.05361	0.992231
Glutamate	148.06	412.6	POS	C5H9NO4	0.838389	1.21487	1.06666
3-Methyloxindole	148.072	32.2	POS	C9H9NO	1.24205	1.31698	0.58267
2-Phenylpropionic acid	149.061	72.9	NEG	C9H10O2	0.707846	0.603613	-0.467873
2'-Hydroxy-5'-methylacetophenone	149.061	392	NEG	C9H10O2	0.83665	0.0239916	-0.026399
3-Phenylpropanoic acid	149.061	357.1	NEG	C9H10O2	0.515027	0.491764	-0.448493
Cysteic acid	149.987	61.9	NEG	C3H7NO5S	0.556031	0.223046	0.19199
5,6-Dihydroxyindole	150.055	49.1	POS	C8H7NO2	0.488619	0.62463	0.38268
Methionine	150.058	297.2	POS	C5H11NO2S	0.0365931	0.0524257	0.0534269
3-Methyladenine	150.076	176.3	POS	C6H7N5	0.979415	1.03609	0.631797
Daltogen	150.112	141.4	POS	C6H15NO3	1.21889	1.21575	0.598836
Glyceraldehyde 3-phosphate	150.983	47.5	NEG	C3H7O6P	0.251345	0.0265936	0.0133393
2,4,6-Trihydroxybenzoic acid	151.007	65.6	NEG	C7H6O5	0.615716	0.764519	-0.754898
Xanthine	151.026	214.7	NEG	C5H4N4O2	0.054364	0.244028	-0.231416
Oxypurinol	151.026	73.3	NEG	C5H4N4O2	0.453571	0.0556897	0.0634683
4-Hydroxyphenylacetic acid	151.04	193.8	NEG	C8H8O3	1.19569	0.735381	-2.81081
Methyl Paraben	151.04	35.3	NEG	C8H8O3	0.379642	0.0203403	-0.0395723
3',4'-Dihydroxyacetophenone	151.041	248.1	NEG	C8H8O3	1.16904	0.717614	-2.76258
2-Biphenylol	151.061	89.7	NEG	C12H10O	1.52325	1.41817	-1.75796
2,6-Dimethyl-4-hydroxybenzaldehyde	151.076	22.2	POS	C9H10O2	1.48513	1.93749	0.736541
1-Methyl-6-oxo-1,6-dihydropyridine-3-carboxylic acid	152.035	261.3	NEG	C7H7NO3	0.743309	0.559273	-0.531771
Guanine	152.056	241.4	POS	C5H5N5O	0.639509	0.544361	0.600517
2-Hydroxyadenine	152.057	72	POS	C5H5N5O	0.376112	0.191773	0.240381
Norepinephrine	152.07	216.9	POS	C8H11NO3	1.04176	0.787336	3.33868
Paracetamol	152.071	35.5	POS	C8H9NO2	1.15499	1.07548	0.902731
Gentisic acid	153.02	210.4	NEG	C7H6O4	0.115333	0.230802	-0.349432
2,6-Dihydroxybenzoic acid	153.023	28.5	NEG	C7H6O4	0.568468	0.485603	-0.865911
Hydroxytyrosol	153.056	211	NEG	C8H10O3	0.226993	0.366735	1.45207
N1-Methyl-2-pyridone-5-carboxamide	153.066	74	POS	C7H8N2O2	0.900424	0.793244	1.67408
FAPy-adenine	154.072	173.6	POS	C5H7N5O	1.55751	3.30602	2.22974
N-Acetylhistamine	154.097	135.5	POS	C7H11N3O	1.90093	3.08447	2.53362
Pro-Gly	155.082	46.6	POS	C7H12N2O3	0.978614	0.776436	1.10851
Triacetonamine	156.138	41.7	POS	C9H17NO	1.73787	3.7162	1.37013
Allantoin	157.036	38.1	NEG	C4H6N4O3	0.832041	0.806954	2.72946
(1-Hydroxycyclohexyl)acetic acid	157.087	287.9	NEG	C8H14O3	0.0960245	0.134768	-0.20384
Pelargonic acid	157.123	46.5	NEG	C9H18O2	0.706847	0.707326	-0.3807
4-Methyloctanoic acid	157.124	455.2	NEG	C9H18O2	0.117262	0.111976	-0.0628664
2-Methylbutyrylglycine	158.082	194.2	NEG	C7H13NO3	0.355956	0.447168	-0.727611
N-Acetylvaline	158.082	275.7	NEG	C7H13NO3	0.0852443	0.0455738	-0.0284333
Isovalerylglycine	158.083	211.6	NEG	C7H13NO3	0.871055	0.748834	1.58616
Pimelic acid	159.066	384.1	NEG	C7H12O4	0.574036	0.732807	0.28727
Alanylalanine (Ala-Ala)	159.078	340.5	NEG	C6H12N2O3	1.24606	1.41433	0.624775
3-Hydroxyoctanoic acid	159.103	354.6	NEG	C8H16O3	0.986888	0.890621	-0.74005
5-Hydroxyvalproic acid	159.103	300.2	NEG	C8H16O3	0.0658021	0.0212428	-0.0160701
Indole-3-carboxylic acid	160.041	63.9	NEG	C9H7NO2	0.687243	0.623459	0.654429
2-Aminoadipic acid	160.062	51.1	NEG	C6H11NO4	0.0245947	0.0325581	-0.0450578
2-Methylquinazolin-4-ol	161.071	56.9	POS	C9H8N2O	1.43653	1.88442	0.944369
1,5-Isoquinolinediol	162.055	64.6	POS	C9H7NO2	1.19851	0.99975	0.660147
4-hydroxy-1H-indole-3-carbaldehyde	162.055	311.2	POS	C9H7NO2	2.03455	3.35901	0.68909
5-Methyl DL-glutamate	162.076	302.3	POS	C6H11NO4	1.11909	1.2695	0.585289
Carnitine	162.112	363.8	POS	C7H15NO3	0.158871	0.270429	-0.362993
Phenylpyruvic acid	163.041	247.9	NEG	C9H8O3	1.16396	1.20148	0.738398
4-Phenylbutanoic acid	163.077	382.8	NEG	C10H12O2	0.384937	0.0343732	-0.0259327
Formylanthranilic acid	164.036	277.8	NEG	C8H7NO3	0.796379	0.864538	0.666063
7-Methylguanine	164.058	190.9	NEG	C6H7N5O	0.252581	0.0827774	0.067396
o-Tyrosine	164.07	273.3	POS	C9H11NO3	0.253471	0.377475	0.341555
6-(Dimethylamino)purine	164.093	58	POS	C7H9N5	0.874617	0.772255	0.506731
Piperonylic acid	165.019	106.8	NEG	C8H6O4	0.718081	0.467627	0.303764
Terephthalic-Acid	165.019	374.2	NEG	C8H6O4	0.364361	0.110889	0.0406418
3-Methylxanthine	165.042	93.1	NEG	C6H6N4O2	0.271606	0.0790068	0.142489
1-Methylxanthine	165.042	149.3	NEG	C6H6N4O2	1.27384	1.18626	0.687403
Syringaldehyde	165.055	225.3	POS	C9H10O4	0.755193	0.144963	0.405212
3-(3-Hydroxyphenyl)propanoic acid	165.056	134.6	NEG	C9H10O3	1.15645	0.762617	-2.62038
3-(2-Hydroxyphenyl)propanoic acid	165.056	295.2	NEG	C9H10O3	0.804301	0.586948	-2.17669
Desaminotyrosine	165.056	279.5	NEG	C9H10O3	0.42423	0.472631	-0.748945
Duroquinone	165.091	30.3	POS	C10H12O2	0.0724245	0.947537	0.499054
Pyridoxal (Vitamin B6)	166.051	75.3	NEG	C8H9NO3	0.550236	0.413649	-0.251671
1-Methylguanine	166.073	96.1	POS	C6H7N5O	1.13653	1.36075	0.978611
Normetanephrine	166.086	243.4	POS	C9H13NO3	1.79132	4.00991	0.914737
Phenylalanine	166.086	273.3	POS	C9H11NO2	0.0128677	0.121657	-0.116597
Zoxazolamine	167.002	60.7	NEG	C7H5ClN2O	0.737568	0.94251	-0.769377
Vanillic acid	167.035	194.2	NEG	C8H8O4	0.847371	0.602933	0.335301
4-Hydroxyphenylglycolic acid	167.038	122.7	NEG	C8H8O4	1.10199	1.29834	0.37095
Veratraldehyde	167.071	239.8	POS	C9H10O3	1.54703	1.59389	1.25311
Pirfenidone	168.077	86.5	POS	C12H11NO	1.30161	1.87378	0.582091
Uric acid	169.036	50	POS	C5H4N4O3	1.73662	3.44153	1.11201
3-Biphenylol	169.062	71.2	NEG	C12H10O	0.0019882	0.088633	-0.0546653
Pyridoxine	170.081	125.1	POS	C8H11NO3	1.56749	2.23366	0.565328
Capric acid	171.139	45.8	NEG	C10H20O2	0.539291	0.519464	-0.200635
2-Aminobenzenesulfonic acid	172.007	82.5	NEG	C6H7NO3S	0.984056	0.96211	-1.18371
Hexanoylglycine	172.098	187.5	NEG	C8H15NO3	1.23505	0.910325	2.49454
Acetylleucine	172.098	257.5	NEG	C8H15NO3	0.263525	0.101122	-0.184295
Gabapentin	172.133	204.3	POS	C9H17NO2	1.17351	0.993103	1.00793
Phenylsulfate	172.991	23.9	NEG	C6H6O4S	1.11201	0.908272	3.16368
cis-Aconitic acid	173.009	447.2	NEG	C6H6O6	0.558336	0.478286	1.27683
Ribose	173.042	44	POS	C5H10O5	0.300093	0.325095	0.248388
Suberic acid	173.082	369.7	NEG	C8H14O4	0.156317	0.0644905	-0.0651548
N-Acetylaspartic acid	174.041	409.2	NEG	C6H9NO5	0.788064	0.400757	0.417098
Indoleacetic acid	174.056	322.1	NEG	C10H9NO2	0.063641	0.0907194	-0.104151
Formiminoglutamic acid	175.071	414.7	POS	C6H10N2O4	0.530822	0.135956	0.0968561
2-(2-Butoxyethoxy)acetic acid	175.098	227.5	NEG	C8H16O4	0.735294	0.713134	0.51309
N2-Acetylornithine	175.107	396	POS	C7H14N2O3	1.72405	3.2482	1.61552
N5-acetyl-l-ornithine	175.107	370.7	POS	C7H14N2O3	1.6276	2.67118	1.25466
Theanine	175.108	44.6	POS	C7H14N2O3	1.84437	3.29225	1.143
Arginine	175.119	529	POS	C6H14N4O2	0.764097	0.692687	0.490008
Formylmethionine	176.039	201.2	NEG	C6H11NO3S	0.339554	0.392339	-0.455716
Citrulline	176.103	404.4	POS	C6H13N3O3	1.2155	1.47618	0.755201
Serotonin	177.102	249.2	POS	C10H12N2O	1.6182	1.94223	1.19894
Hippuric acid	178.051	223.4	NEG	C9H9NO3	0.245105	0.350958	1.00235
4-Hydroxyphenylpyruvic acid	179.035	92.8	NEG	C9H8O4	1.52004	2.66215	1.1947
myo-Inositol	179.056	399.3	NEG	C6H12O6	0.74709	0.697729	-1.51534
Mannose	179.057	43.2	NEG	C6H12O6	0.639911	0.770752	-0.363533
Theophylline	179.058	51.9	NEG	C7H8N4O2	0.95829	0.491379	0.329994
Phenacetin	180.102	34.9	POS	C10H13NO2	1.26496	1.38417	0.826728
9-Methyluric acid	181.037	82.8	NEG	C6H6N4O3	1.48956	3.04541	0.597979
1-Methyluric acid	181.037	105.3	NEG	C6H6N4O3	0.314592	0.213978	0.223946
Veratric acid	181.051	227.5	NEG	C9H10O4	0.720946	0.325375	0.237521
3,5-Dimethoxybenzoic acid	181.054	76.8	NEG	C9H10O4	0.738348	0.8639	0.315229
Mannitol	181.071	51.2	NEG	C6H14O6	0.24492	0.00869589	0.010751
Theobromine	181.072	54.1	POS	C7H8N4O2	1.65418	2.50723	1.02358
1,7-Dimethylxanthine	181.072	207	POS	C7H8N4O2	1.37828	1.49307	0.832462
Saccharin	181.995	44.4	NEG	C7H5NO3S	0.394975	0.351751	0.358698
Tyrosine	182.082	51.4	POS	C9H11NO3	0.783189	0.505348	0.232615
10-Undecenoic acid	183.139	471.1	NEG	C11H20O2	0.627151	0.374485	-0.162478
Phosphorylcholine	184.073	502.6	POS	C5H15NO4P	1.23968	1.42745	1.07632
Royal jelly acid	185.119	345.6	NEG	C10H18O3	0.533514	0.361943	0.234411
N-[3-(2-oxopyrrolidin-1-yl)propyl]acetamide	185.129	245.6	POS	C9H16N2O2	1.00086	1.24859	0.605833
Undecanoic acid	185.155	495.8	NEG	C11H22O2	0.12221	0.0151947	0.00655873
Pivagabine	186.113	210.7	NEG	C9H17NO3	0.358635	0.0164089	-0.0148855
4-Cresol sulfate	187.007	23.9	NEG	C7H8O4S	0.17455	0.855419	2.79591
1-Hydroxy-2-naphthoic acid	187.036	50.3	NEG	C11H8O3	0.527931	0.441238	0.177884
N-Acetylglutamine	187.073	324.5	NEG	C7H12N2O4	0.945642	0.865427	0.738324
Azelaic acid	187.098	352	NEG	C9H16O4	0.588914	0.391356	-0.330678
Glycylleucine	187.109	301	NEG	C8H16N2O3	1.24041	1.40682	-1.01207
N2-Acetyllysine	187.109	397.5	NEG	C8H16N2O3	0.518792	0.0447157	0.0483483
3-Hydroxydecanoic acid	187.134	416.2	NEG	C10H20O3	0.345786	0.220441	-0.129185
10-Hydroxydecanoic acid	187.134	361.9	NEG	C10H20O3	0.451947	0.286596	0.181319
3-Indoleacrylic acid	188.066	48.4	POS	C11H9NO2	1.0223	1.09818	0.901107
Indole-3-propionic acid	188.072	349	NEG	C11H11NO2	1.24394	1.33742	-0.942003
H-Val-Ala-OH	189.123	278.1	POS	C8H16N2O3	1.63052	3.02532	1.2707
N6,N6,N6-Trimethyllysine	189.16	531.6	POS	C9H20N2O2	1.69038	1.625	1.75561
Kynurenic acid	190.05	191.2	POS	C10H7NO3	0.964403	1.17932	1.33117
2-oxindole-3-acetate	190.052	269.5	NEG	C10H9NO3	0.849552	0.85371	0.421229
5-Hydroxyindole-3-acetic acid	190.052	240.9	NEG	C10H9NO3	0.395964	0.215954	0.212249
N-Acetylmethionine	190.054	206.8	NEG	C7H13NO3S	0.569438	0.629146	-0.692478
N-Acetylglutamic acid	190.071	66.1	POS	C7H11NO5	1.53025	2.87132	1.40913
Castanospermine	190.107	311.8	POS	C8H15NO4	1.49238	1.81928	1.22788
Miglitol	190.108	46.7	POS	C8H17NO5	1.71171	3.44695	1.15613
5,7-Dihydroxy-4-methylcoumarin	191.039	57.4	NEG	C10H8O4	0.261011	0.282587	-0.199581
Quinic acid	191.056	332.6	NEG	C7H12O6	1.38977	1.88767	0.504395
Ligustilide	191.107	31.4	POS	C12H14O2	1.03656	1.23111	0.712106
2-Methylhippuric acid	192.067	192.3	NEG	C10H11NO3	1.13068	0.868892	3.08616
Methyl beta-D-glucopyranoside	193.072	184.2	NEG	C7H14O6	0.850015	0.930048	-0.713652
Altretamine	193.159	34.3	POS	C9H18N6	1.34964	1.70562	0.616191
Salicyluric acid	194.046	334.8	NEG	C9H9NO4	0.461933	0.40832	-0.398731
Phenylacetylglycine	194.082	249.6	POS	C10H11NO3	1.35909	0.957836	3.5439
3,7-Dimethyluric acid	195.052	228.1	NEG	C7H8N4O3	0.0560551	0.0181245	-0.0105063
1,3-Dimethyluric acid	195.052	203.6	NEG	C7H8N4O3	0.615353	0.573026	0.470995
Hydroferulic acid	195.064	295	NEG	C10H12O4	0.252433	0.169875	-0.15627
Caffeine	195.088	241.2	POS	C8H10N4O2	1.6607	2.65887	0.729454
Tetraethylene glycol	195.123	53.4	POS	C8H18O5	1.99932	4.19488	0.833203
L-tyrosine-methyl-ester	196.097	43.7	POS	C10H13NO3	1.30167	1.47908	0.585058
Xanthoxylin	197.081	33.7	POS	C10H12O4	1.7209	2.74186	0.788238
Homoveratric acid	197.081	223.3	POS	C10H12O4	0.279294	0.150253	0.396878
Undecanedioic acid	197.119	373.4	NEG	C11H20O4	0.00255812	0.0498749	-0.0246067
Dethiobiotin	197.129	232.3	POS	C10H18N2O3	1.64461	2.20961	0.811489
Denticetic-acid	197.155	495.1	NEG	C12H22O2	0.161846	0.0658961	0.0717249
N-Acetylhistidine	198.087	330.8	POS	C8H11N3O3	0.72681	0.235001	0.258906
5-Acetylamino-6-amino-3-methyluracil (AAMU)	199.082	159.4	POS	C7H10N4O3	1.41267	1.41344	1.3046
(-)-Camphoric acid	199.098	340.8	NEG	C10H16O4	0.214489	0.0551544	-0.0643364
Dodecanoic acid	199.171	501.5	NEG	C12H24O2	0.186584	0.0361795	-0.0157274
Sebacic acid	201.114	356.3	NEG	C10H18O4	0.712646	0.656651	-0.697144
L-Alanyl-L-leucine	201.125	56.5	NEG	C9H18N2O3	0.653709	0.398585	-0.651408
1-(2-Hydroxyethyl)-2,2,6,6-tetramethyl-4-piperidinol	202.18	91	POS	C11H23NO2	2.07447	3.72104	3.54987
Glucose	203.053	42.7	POS	C6H12O6	0.591178	0.434457	-0.19105
5-Hydroxytryptophan	203.077	36.8	POS	C11H12N2O3	1.66046	2.96695	0.612468
L-​Leucyl-​L-​alanine	203.139	254.2	POS	C9H18N2O3	0.226832	0.195997	-0.193166
N,N-Dimethylarginine (ADMA)	203.15	502	POS	C8H18N4O2	1.55274	1.507	1.61453
N-Acetylgalactosamine	204.087	259.4	POS	C8H15NO6	0.711615	0.544863	-0.265721
Acetylcarnitine (Car(2:0))	204.123	318.2	POS	C9H17NO4	0.266316	0.641929	-1.7914
Tryptophan	205.097	207.2	POS	C11H12N2O2	0.173125	0.231466	-0.218948
Xanthurenic acid	206.045	225.9	POS	C10H7NO4	0.156852	0.33338	0.40965
1,3,7-Trimethyluric acid	209.068	133.9	NEG	C8H10N4O3	0.989613	0.798501	0.302624
3-(2,5-Dimethoxyphenyl)propionic acid	209.08	328.8	NEG	C11H14O4	0.569958	0.538148	-0.52561
Bistris	210.134	157.4	POS	C8H19NO5	1.8659	2.88416	2.37828
Propylgallate	211.062	301.6	NEG	C10H12O5	0.653945	0.302824	0.235265
Indoxyl sulfate	212.002	27.3	NEG	C8H7NO4S	1.1724	0.845156	3.45805
Harmine	213.098	52.8	POS	C13H12N2O	1.67805	2.27993	1.12316
3-Hydroxylauric acid	215.165	63.2	NEG	C12H24O3	1.06667	1.25796	0.440036
N-Acetyl-arginine	217.129	380.3	POS	C8H16N4O3	0.394484	0.00406656	-0.00787059
Val-Val	217.154	233.4	POS	C10H20N2O3	0.079419	0.202318	-0.209776
Pantothenic acid	218.103	282.7	NEG	C9H17NO5	0.216784	0.208783	-0.186501
Ala-Gln	218.113	372.3	POS	C8H15N3O4	0.275936	0.506015	-0.760711
Propionylcarnitine (Car(3:0))	218.138	294.4	POS	C10H19NO4	0.0509005	0.50624	-1.23538
N-Acetylglucosamine	220.083	44.8	NEG	C8H15NO6	0.544146	0.459373	-0.196691
Ethyl glucuronide	221.067	46.7	NEG	C8H14O7	0.782246	0.520929	1.37625
Monobutyl phthalate	221.082	382.8	NEG	C12H14O4	0.420291	0.518225	-1.90459
2,5-Di-tert-butylhydroquinone	221.155	484.1	NEG	C14H22O2	0.726782	0.558406	0.238886
1-Methyl-6-phenyl-1H-imidazo[4,5-b]pyridin-2-amine	223.101	50.4	NEG	C13H12N4	0.817385	0.633127	0.191832
Chorismic acid	225.044	242.7	NEG	C10H10O6	0.484559	0.326318	-0.162683
Tridecanedioic acid	225.15	400.6	NEG	C13H24O4	0.132758	0.271205	-0.210169
1,3-Dicyclohexylurea	225.196	418.5	POS	C13H24N2O	2.08129	3.97818	0.624588
Deoxycytidine	226.083	214	NEG	C9H13N3O4	0.134624	0.0076521	0.0140606
2,2,6,6-Tetramethyl-4-piperidinyl 2-methylacrylate	226.18	93.9	POS	C13H23NO2	1.32653	1.43284	0.640012
2'-Deoxyuridine	227.067	95.4	NEG	C9H12N2O5	0.134617	0.00700594	0.00903361
gamma-Glutamylvaline	227.102	40.6	NEG	C10H18N2O5	1.12544	1.18415	0.638644
5-Oxo-L-prolyl-L-proline	227.102	329.9	POS	C10H14N2O4	2.01901	4.1699	1.52841
Traumatic acid	227.129	431.8	NEG	C12H20O4	0.89828	1.11991	0.406572
Myristic acid	227.202	41.8	NEG	C14H28O2	0.15913	0.273256	-0.112277
Prolylhydroxyproline	229.119	73.8	POS	C10H16N2O4	1.61026	3.07926	1.19777
Dodecanedioic acid	229.145	402.7	NEG	C12H22O4	0.740565	0.687495	-0.895291
Val-Ile	229.156	211.2	NEG	C11H22N2O3	1.17651	1.19341	-1.03283
N1,N8-Diacetylspermidine	230.187	46.6	POS	C11H23N3O2	0.378843	0.0427348	-0.0440685
Lauramine oxide	230.248	150.7	POS	C14H31NO	1.72735	2.90167	0.439031
Thr-Leu	231.135	255.9	NEG	C10H20N2O4	1.02102	1.0941	-0.746458
Ibudilast	231.149	56.2	POS	C14H18N2O	1.55508	2.94041	0.703332
Propyphenazone	231.149	335.7	POS	C14H18N2O	1.53476	2.96757	0.610264
Isobutyrylcarnitine (Car(4:0))	232.154	280.1	POS	C11H21NO4	0.708693	0.306088	0.196489
Didanosine	235.084	167.6	NEG	C10H12N4O3	0.839096	0.769481	0.303397
Cyclo(his-pro) (TFA)	235.12	46.9	POS	C11H14N4O2	1.95482	2.21458	5.03929
Danthron	239.038	50.7	NEG	C14H8O4	0.992459	1.10583	0.669035
Proxyphylline	239.114	62.8	POS	C10H14N4O3	1.76762	3.24898	0.836127
Pentaethylene glycol	239.149	56.1	POS	C10H22O6	1.39227	1.438	0.867015
5-Methylcytidine	240.102	230.2	POS	C10H15N3O5	1.90873	5.17006	0.968949
7,8-Dihydrobiopterin	240.109	287.7	POS	C9H13N5O3	0.318151	0.166789	0.20671
Ditolylguanidine	240.153	209.1	POS	C15H17N3	0.8229	0.998917	0.597107
Thymidine	241.083	80.8	NEG	C10H14N2O5	0.789136	0.604283	-0.368814
3-(2,3,4-Trimethoxyphenyl)propanoic acid	241.107	353.5	POS	C12H16O5	1.42033	1.26268	1.58961
Anserine	241.129	399.7	POS	C10H16N4O3	0.899823	0.962511	0.526072
Glucose 1-phosphate	243.02	36.8	POS	C6H13O9P	1.36167	1.96466	0.547811
Pseudouridine	243.062	250.6	NEG	C9H12N2O6	1.17855	0.985419	1.41835
Uridine	243.062	154.6	NEG	C9H12N2O6	0.0353364	0.299119	-0.572234
Lumichrome	243.088	310.4	POS	C12H10N4O2	1.51462	2.23853	1.27411
Leu-Leu	243.171	196.2	NEG	C12H24N2O3	1.25969	1.39147	-1.24717
Cytidine	244.093	249.1	POS	C9H13N3O5	0.392709	0.178206	-0.144997
Gly-Gly-Leu	244.13	323.7	NEG	C10H19N3O4	0.712906	0.765579	-0.470263
Biotin	245.095	282	POS	C10H16N2O3S	1.39981	2.24887	1.32099
Ellipticine	245.104	305.5	NEG	C17H14N2	0.899694	1.10089	0.492951
Leu-Ile	245.186	196.2	POS	C12H24N2O3	0.254405	0.362983	-0.365385
Arg-Ala	246.156	431.7	POS	C9H19N5O3	0.190533	0.155493	0.390276
3-Hydroxybutyrylcarnitine (Car(4:0-O))	248.149	333	POS	C11H21NO5	0.336309	0.692431	-2.38921
Val-Met	249.127	220.2	POS	C10H20N2O3S	0.63496	0.40168	0.335928
Allopurinol-1-ribonucleoside	251.077	111	POS	C10H12N4O5	0.628494	0.659201	0.543944
Deoxyinosine	251.078	180.1	NEG	C10H12N4O4	0.927815	0.520128	0.378123
Deoxyadenosine	252.109	130.1	POS	C10H13N5O3	1.14384	0.823878	1.18097
Cordycepin	252.11	202	POS	C10H13N5O3	1.14556	0.820229	1.23533
Menadione bisulfite (sodium)	253.014	45.3	NEG	C11H10O5S	1.20327	1.48242	0.818437
Nicotinamide riboside (NR)	255.097	373	POS	C11H15N2O5	1.35558	2.0732	1.06509
4-(4'-Methyl-[2,2'-bipyridin]-4-yl)butanoic acid	255.114	211.5	NEG	C15H16N2O2	0.115733	0.0420516	-0.0355914
Palmitic acid	255.233	40.4	NEG	C16H32O2	0.296171	0.118797	0.065698
Amfenac (Sodium Hydrate)	256.097	333.1	POS	C15H13NO3	0.964134	1.08033	0.448106
Palmitamide	256.264	547	POS	C16H33NO	1.93567	4.03587	0.81326
O-Desmethylangolensin	257.082	337	NEG	C15H14O4	0.275306	0.48477	-0.570643
2'-O-methylcytidine	258.108	171.5	POS	C10H15N3O5	1.56941	1.23722	1.79548
Glycerophosphocholine	258.11	396	POS	C8H20NO6P	0.560627	0.246677	0.188097
Tyrosine O-sulfate	260.024	51	NEG	C9H11NO6S	1.26473	1.27973	0.893077
2-Thiocytidine	260.07	174.7	POS	C9H13N3O4S	1.63289	3.47111	1.11019
Homovanillic acid sulfate	261.008	229.5	NEG	C9H10O7S	1.14685	0.860624	3.04778
Maculosin	261.124	232.1	POS	C14H16N2O3	2.11979	3.7033	2.63306
gamma-Glutamylleucine	261.145	215.6	POS	C11H20N2O5	0.7755	0.860201	-0.633464
3-Methoxy-4-hydroxyphenylglycol sulfate	263.023	34.5	NEG	C9H12O7S	0.821004	0.658672	1.99643
gamma-CEHC (gamma-Carboxyethyl hydrochroman)	263.129	376	NEG	C15H20O4	0.767102	0.796179	-1.43381
Phe-Pro	263.139	258.3	POS	C14H18N2O3	0.862123	0.611825	0.406303
H-Val-Tyr-OH	263.142	202.2	POS	C14H20N2O4	0.333631	0.092695	0.0848991
3'-O-Methyladenosine	264.109	162.7	POS	C11H15N5O4	0.606397	0.849599	0.763694
N-(4-Aminobenzoyl)-L-glutamic acid	265.086	230.9	NEG	C12H14N2O5	0.0663225	0.135314	-0.0561967
Thiamine	265.111	351.3	POS	C12H17N4OS	1.38232	1.61511	0.50259
Phe-Val	265.154	192.2	POS	C14H20N2O3	0.43232	0.421467	-0.416723
Moclobemide	267.092	244.5	NEG	C13H17ClN2O2	0.598428	0.4393	0.156334
Tyrphostin AG1296	267.11	51.5	POS	C16H14N2O2	1.19912	1.22378	0.689861
Nevirapine	267.121	295.8	POS	C15H14N4O	1.55982	2.14371	1.17534
Adenosine	268.104	168.1	POS	C10H13N5O4	1.15454	1.51634	0.755794
Deoxyguanosine	268.104	242.8	POS	C10H13N5O4	1.05423	0.770674	1.03712
Inosine	269.088	222.8	POS	C10H12N4O5	0.80675	0.120876	0.245507
Voxtalisib	269.114	69	NEG	C13H14N6O	0.81276	0.897565	-1.93669
Heptadecanoic acid	269.249	39.8	NEG	C17H34O2	0.733418	0.706497	0.324125
2-Hydroxypalmitic acid	271.228	35.8	NEG	C16H32O3	1.07115	0.980443	0.561152
5,2'-O-Dimethylcytidine	272.124	113.8	POS	C11H17N3O5	1.50097	2.06195	0.812068
Imazamethabenz	275.14	266.3	POS	C15H18N2O3	1.74076	3.46406	0.838446
Stearidonic acid	275.202	528.3	NEG	C18H28O2	0.328414	0.250924	0.13347
Glutarylcarnitine	276.144	402	POS	C12H22NO6	1.6358	1.91393	1.21147
Sulfamethazine	277.075	25.5	NEG	C12H14N4O2S	0.460381	0.0373928	0.0275665
Pantetheine	277.123	56.1	NEG	C11H22N2O4S	1.15007	1.0388	-0.883793
Mono(2-ethylhexyl) phthalate	277.145	466.9	NEG	C16H22O4	1.19017	1.15651	-0.981646
Shogaol	277.18	440.9	POS	C17H24O3	1.71838	2.69847	0.947387
alpha-Linolenic acid	277.217	36.9	NEG	C18H30O2	0.971298	0.85661	-0.980834
gamma-Linolenic acid	277.218	514.7	NEG	C18H30O2	0.671798	0.629453	-0.301722
Dibutyl phthalate	279.159	477.4	POS	C16H22O4	0.273894	0.375284	-1.32846
Leucylphenylalanine	279.17	183.3	POS	C15H22N2O3	0.815415	0.57808	0.306631
Linoleic acid	279.233	35.8	NEG	C18H32O2	1.23954	1.3182	-0.877635
Linoleamide	280.264	529.2	POS	C18H33NO	0.519931	0.0491653	-0.0620719
Oleic acid	281.249	531	NEG	C18H34O2	0.240811	0.290678	-0.151344
Crotonoside	282.084	274.9	NEG	C10H13N5O5	0.24192	0.339659	-0.604521
N6-Methyladenosine	282.119	114.6	POS	C11H15N5O4	1.38363	1.33027	1.06514
Oleamide	282.279	40.8	POS	C18H35NO	1.57981	2.58012	1.14174
Xanthosine	283.069	103.9	NEG	C10H12N4O6	0.475056	0.171987	0.223543
p-Cresol glucuronide	283.084	258.4	NEG	C13H16O7	0.19497	0.386205	0.699656
Guanosine	284.099	274.6	POS	C10H13N5O5	0.511847	0.202701	0.30289
Articaine (hydrochloride)	285.132	262	POS	C13H20N2O3S	1.46737	1.7541	1.51877
Hexadecanedioic acid	285.208	481.5	NEG	C16H30O4	0.2937	0.478953	-0.38568
Androstendione	287.204	442.9	POS	C19H26O2	1.89753	4.59698	0.747875
Lauric diethanolamide	288.254	466.8	POS	C16H33NO3	1.96527	3.08653	0.545678
4-Hydroxy-17beta-estradiol	289.18	372.2	POS	C18H24O3	0.968077	1.03908	0.396174
3-Methylglutarylcarnitine	290.16	396.6	POS	C13H23NO6	1.55075	2.99869	0.674621
Embelin	293.176	51	NEG	C17H26O4	0.854013	0.347767	0.211139
9-Oxo-10(E),12(E)-octadecadienoic acid	293.213	50.5	NEG	C18H30O3	0.698795	0.223945	0.130918
13(S)-HODE	295.228	485.8	NEG	C18H32O3	0.289646	0.00415427	-0.00542618
Enterolactone	297.114	358.7	NEG	C18H18O4	0.882617	0.696914	-1.92099
9-Oxooctadecanoic acid	297.244	494.8	NEG	C18H34O3	0.0499794	0.20025	0.144358
5'-Methylthioadenosine	298.097	77.9	POS	C11H15N5O3S	1.43862	2.32444	0.985703
1-Methylguanosine	298.114	202.2	POS	C11H15N5O5	0.43794	0.355354	0.650908
Sph(d18:2)	298.274	438.9	POS	C18H35NO2	1.64776	2.61846	0.895818
3'-​O-​Acetylhamaudol	299.093	372.5	NEG	C17H18O6	0.760642	1.06206	-0.947459
13,14-Dihydro-15-ketotetranorprostaglandin F1.beta.	299.187	319	NEG	C16H28O5	0.529795	0.269522	0.15281
Norethindrone	299.201	347.6	POS	C20H26O2	1.17899	1.98436	0.722005
12-Hydroxystearic acid	299.259	47.7	NEG	C18H36O3	1.02451	0.787362	0.680522
Sphingosine	300.289	78.6	POS	C18H37NO2	1.60575	2.59809	0.871731
NAE(16:0)	300.29	541.7	POS	C18H37NO2	1.40102	1.08841	1.39942
Homoeriodictyol	301.073	292	NEG	C16H14O6	0.515032	0.504028	0.212736
Nordihydroguaiaretic acid	301.148	29.3	NEG	C18H22O4	0.234078	0.0574923	0.0488647
Oxooctanoylcarnitine	302.196	230.2	POS	C15H27NO5	2.01481	2.52565	4.1195
Sph(d18:0)	302.305	118.6	POS	C18H39NO2	1.71919	3.02213	1.36934
Arachidonic acid (AA)	303.233	35.9	NEG	C20H32O2	1.17817	1.51813	-0.715934
Glu-Arg	304.161	471.2	POS	C11H21N5O5	0.656094	0.531488	0.417128
5Z,8Z,11Z-Eicosatrienoic acid	305.249	35.8	NEG	C20H34O2	1.06228	1.30273	0.485148
Oxodecatrienoylcarnitine	306.174	309.8	POS	C17H25NO5	0.361977	0.402036	0.332656
Sodium lauryl sulfoacetate	307.156	31.8	NEG	C14H28O5S	0.11053	0.246312	-0.268042
cis-11.14-Eicosadienoic acid	307.264	35.8	NEG	C20H36O2	0.646764	0.569946	0.443156
N-Acetylneuraminic acid	308.099	384.6	NEG	C11H19NO9	0.359154	0.170509	-0.163558
Bifonazole	309.137	24.6	NEG	C22H18N2	0.372609	0.0935176	0.100904
cis-11-Eicosenoic acid	309.28	35.8	NEG	C20H38O2	0.822476	0.930291	0.40238
Phytanic acid	311.296	40.3	NEG	C20H40O2	1.3365	1.42909	1.04255
Palmitoylglycine	312.255	539	NEG	C18H35NO3	1.30376	1.52034	0.478855
Sulfaphenazole	313.079	29.3	NEG	C15H14N4O2S	0.109431	0.000741872	-0.000323522
11beta-Hydroxyprogesterone	313.213	357.6	POS	C21H30O3	0.504076	0.522642	0.267673
Octadecanedioic acid	313.238	181.6	NEG	C18H34O4	0.761315	0.690067	0.236344
16-Dehydropregnenolone	315.231	467.4	POS	C21H30O2	0.951538	1.01231	0.48743
Sph(t18:0)	318.3	155.3	POS	C18H39NO3	1.68622	3.37004	0.91008
Mycophenolic acid	319.123	361.2	NEG	C17H20O6	1.07295	1.29074	0.344676
Arg-Phe	322.187	303.3	POS	C15H23N5O3	1.40068	2.19758	0.555152
Propionylpromazine (hydrochloride)	323.161	263.4	POS	C20H24N2OS	1.60354	2.97786	0.783208
NAE(18:2)	324.289	32.2	POS	C20H37NO2	0.475321	0.39354	0.370886
Escitalopram	325.176	301.8	POS	C20H21FN2O	1.62198	2.6773	0.909248
11-Dehydrocorticosterone	325.184	26	NEG	C21H28O4	1.64525	2.80703	-0.697091
NAE(18:1)	326.305	33.3	POS	C20H39NO2	1.30632	1.24863	0.688069
Triphenylphosphate	327.079	450.8	POS	C18H15O4P	2.02297	3.9374	0.597171
Docosahexaenoic acid (DHA)	327.233	35.9	NEG	C22H32O2	1.06185	1.25547	-0.827259
Docosapentaenoic acid (DPA)	329.249	35.9	NEG	C22H34O2	1.4409	2.37071	0.856693
Prostaglandin B2 (PGB2)	333.208	423.9	NEG	C20H30O4	0.294973	0.236186	-0.192985
S-Nitrosoglutathione	335.066	144.7	NEG	C10H16N4O7S	0.634094	0.487203	1.04275
Pimobendan	335.147	285.8	POS	C19H18N4O2	1.45154	2.68212	0.83039
Dodecyl gallate	337.205	23.9	NEG	C19H30O5	0.015549	0.214424	0.240656
N-Oleoyl glycine	338.271	543.7	NEG	C20H37NO3	0.411053	0.0806144	0.0855881
Erucamide	338.342	30.9	POS	C22H43NO	1.8677	4.02139	1.21198
Propafenone (hydrochloride)	340.189	292.4	NEG	C21H27NO3	0.859673	0.817656	-0.596034
Ile-Pro-Ile	342.238	242.7	POS	C17H31N3O4	0.579124	0.517884	0.520557
Lauroylcarnitine	344.28	425.7	POS	C19H37NO4	1.25738	1.17127	0.62406
Thiamine monophosphate	345.078	513.6	POS	C12H18N4O4PS	1.36167	2.38954	1.08176
Tetrahydrocorticosterone	349.239	433.7	NEG	C21H34O4	0.293119	0.00455134	-0.00657934
Prostaglandin I2 (PGI2)	351.218	415.9	NEG	C20H32O5	0.143424	0.137489	-0.15607
Prostaglandin F2alpha (PGF2a)	353.233	166.8	NEG	C20H34O5	0.793878	0.61685	-0.777605
Undecenedioylcarnitine	358.222	348.9	POS	C18H31NO6	1.4596	2.35609	0.728629
Oxododecanoylcarnitine	358.26	310.4	POS	C19H35NO5	0.858149	0.782365	0.601735
Tridecanoylcarnitine	358.295	202.3	POS	C20H39NO4	1.48071	1.84394	0.640582
BAY 41-2272	361.154	61.3	POS	C20H17FN6	1.47875	2.72749	0.694839
Cortisone	361.2	272.1	POS	C21H28O5	1.00947	1.01459	0.797809
Maltose	365.105	398.1	POS	C12H22O11	1.5148	2.18434	1.08268
Melibiose	365.107	43.3	POS	C12H22O11	1.28484	1.59096	0.676865
Britanin	365.164	357.8	NEG	C19H26O7	1.16405	1.56843	0.490521
Oxotetradecenoylcarnitine	366.263	187.5	POS	C21H37NO5	1.36182	2.04406	0.948978
Desmosterol	367.336	26.1	POS	C27H44O	1.8591	4.12178	0.738954
Pseudolaric Acid A	369.174	464.3	NEG	C22H28O6	0.884052	0.759975	0.298179
Oxotridecenoylcarnitine	370.258	255.6	POS	C20H35NO5	0.919938	0.753654	0.343986
Tetradecenoylcarnitine	370.296	442.9	POS	C21H39NO4	1.42	1.73655	0.853082
Myristoylcarnitine	372.311	463.4	POS	C21H41NO4	0.619299	0.366043	0.230445
Carmoxirole (hydrochloride)	373.188	341.6	NEG	C24H26N2O2	0.67133	0.253334	0.290936
Dehydrolithocholic acid	373.275	48.1	NEG	C24H38O3	0.224877	0.283338	0.22454
Lithocholic acid	375.291	42.9	NEG	C24H40O3	0.876453	1.35309	0.700044
Allolithocholic acid	375.291	57.1	NEG	C24H40O3	0.577847	0.336488	0.205341
Isolithocholic acid	375.291	494.8	NEG	C24H40O3	1.18254	1.36606	0.805592
Riboflavin	377.146	226.5	POS	C17H20N4O6	1.35669	1.63415	0.474204
Prostaglandin E1 (PGE1)	377.232	423.7	POS	C20H34O5	0.846903	0.594619	0.396312
Benperidol	380.184	307.7	NEG	C22H24FN3O2	0.367897	0.523566	-0.276274
7-Ketocholesterol	383.33	30.5	POS	C27H44O2	1.82538	2.88095	1.03066
Manbeta1-4GlcNAc	384.15	379.4	POS	C14H25NO11	0.974817	0.815161	0.448127
Dehydrocholic acid	385.238	370.2	POS	C24H34O5	0.884308	0.380134	0.313023
Bufalin	385.238	404.5	NEG	C24H34O4	0.524391	0.486025	-0.437522
Cholest-4-en-3-one	385.347	634.3	POS	C27H44O	2.00527	2.81786	2.34231
Pentadecanoylcarnitine	386.327	482	POS	C22H43NO4	1.30953	1.41155	0.745923
3,6-Dioxo-5alpha-cholan-24-oic acid	389.269	430.3	POS	C24H36O4	1.86695	4.57444	0.992797
Apocholic acid	389.27	161	NEG	C24H38O4	1.51206	2.35789	0.715513
7-Ketolithocholic acid	389.27	442.6	NEG	C24H38O4	1.31745	1.7212	0.442973
12-Ketolithocholic acid	391.285	442.9	POS	C24H38O4	1.82865	4.36203	1.01281
DEHP	391.285	573.5	POS	C24H38O4	2.04775	3.5144	0.621715
Isodeoxycholic acid	391.285	129.9	NEG	C24H40O4	0.334993	0.232924	0.103528
Deoxycholic acid	391.286	475.7	NEG	C24H40O4	0.577466	0.24844	0.0884394
Hyodeoxycholic acid	391.286	445.7	NEG	C24H40O4	1.13716	0.915761	0.390694
Ursodeoxycholic acid	391.286	433.3	NEG	C24H40O4	1.18994	1.34314	0.568196
Hexadecatetraenoylcarnitine	392.282	244.2	POS	C23H37NO4	1.66125	4.17401	0.974978
NAN-190 (hydrobromide)	394.21	235	POS	C23H27N3O3	0.939651	1.03488	0.602108
Pregnenolone sulfate	395.19	26.6	NEG	C21H32O5S	0.909415	0.182368	-0.344279
Oxopalmitoylcarnitine	396.311	197.5	POS	C23H43NO5	1.44654	1.79293	0.840541
Palmitoleylcarnitine	398.327	491.9	POS	C23H43NO4	0.791244	0.77062	0.601112
S-Adenosylmethionine	399.146	43.9	POS	C15H23N6O5S	1.27068	1.78071	1.13004
Palmitoylcarnitine (Car(16:0))	400.342	180.1	POS	C23H45NO4	0.876665	1.15163	0.665891
Alfacalcidol	401.341	31.2	POS	C27H44O2	1.76326	2.67355	0.895086
7,12-Dioxolithocholic acid	403.25	364.7	NEG	C24H36O5	0.589342	0.312814	0.181501
Methyl 7-ketocholate	403.285	479.3	POS	C25H40O5	1.84103	4.98711	1.2038
21-Deoxycortisol	405.228	321	NEG	C21H30O4	0.406928	0.426715	-0.483385
3-Oxocholic acid	405.265	186.9	NEG	C24H38O5	0.964849	0.882831	-1.12116
7-Ketodeoxycholic acid	405.265	401.9	NEG	C24H38O5	0.325464	0.546153	-0.640135
omega-Muricholic acid	407.28	218.7	NEG	C24H40O5	1.05269	1.10792	0.51374
Hyocholic acid	407.28	193.6	NEG	C24H40O5	0.0409525	0.155147	-0.122313
beta-Muricholic acid	407.281	411.5	NEG	C24H40O5	0.0578883	0.269905	-0.214758
Cholic acid	407.281	438.6	NEG	C24H40O5	0.898508	0.925957	-1.71209
Ursocholic acid	407.281	371.2	NEG	C24H40O5	0.82852	0.694566	0.360806
Forskolin	409.223	391.1	NEG	C22H34O7	0.768234	0.150746	0.232605
Oxohexadecadienoylcarnitine	410.289	181.2	POS	C23H43NO5	1.50527	1.80725	1.13982
Bisindolylmaleimide I	411.185	27.9	NEG	C25H24N4O2	0.83841	0.77729	0.65825
Xylotriose	413.131	46.8	NEG	C15H26O13	0.495197	0.378375	0.117555
3beta-Hydroxy-5-cholestenoic acid (3-HCOA)	415.322	514.2	NEG	C27H44O3	0.582184	0.214185	0.177465
Hupehenine	416.348	239.5	POS	C27H45NO2	1.71679	2.32077	2.15358
Tomatidine	416.349	395.9	POS	C27H45NO2	1.63692	1.9872	1.8048
Losartan	421.155	338.9	NEG	C22H23ClN6O	0.807933	0.492255	-0.410213
Linolenoylcarnitine	422.327	193.9	POS	C25H43NO4	1.1359	1.01381	0.576935
Linoleoylcarnitine	424.342	193.9	POS	C25H45NO4	1.18809	1.1794	0.577213
N,N'-Diacetylchitobiose	425.178	45.3	POS	C16H28N2O11	0.831755	0.421019	0.523995
Oxatomide	425.235	378.2	NEG	C27H30N4O	0.813946	0.861918	0.682817
LPE(14:0)	426.262	487.3	POS	C19H40NO7P	0.550678	0.374859	0.356853
Car(18:1)	426.357	192	POS	C25H47NO4	0.550521	0.571166	0.404654
Iloperidone	427.208	334.3	POS	C24H27FN2O4	1.4551	2.09862	1.02939
Ranolazine	428.25	281.6	POS	C24H33N3O4	2.03209	3.51395	0.627636
Car(18:0)	428.373	174.2	POS	C25H49NO4	1.74212	3.03382	0.889333
7-Hydroxy-3-oxo-cholest-4-en-26-oic acid	429.302	463.8	NEG	C27H42O4	0.375153	0.162915	0.113606
1-Oleoyl-sn-glycerol 3-phosphate	435.253	648	NEG	C21H41O7P	1.00157	1.02269	-0.802258
Pazopanib	438.165	302.9	POS	C21H23N7O2S	0.22834	0.249066	-0.432905
Bullatine B	438.281	265.3	POS	C24H39NO6	1.71032	2.82328	0.94812
LPE(P-16:0)	438.297	211.6	POS	C21H44NO6P	0.757294	0.557939	0.373992
LPE(15:0)	440.278	499.3	POS	C20H42NO7P	0.544923	0.605643	0.447782
Glycoursodeoxycholic acid	448.307	229.3	NEG	C26H43NO5	0.992388	0.63103	0.752214
Arachidonoylcarnitine (Car(20:4))	448.342	190.1	POS	C27H45NO4	1.43306	1.65314	1.02889
LPC(13:0)	452.278	222	NEG	C21H44NO7P	0.649889	0.582735	-0.501366
LPE(16:0)	454.294	521.1	POS	C21H44NO7P	0.751429	0.534091	0.352772
Eicoseneoylcarnitine	454.389	188.5	POS	C27H51NO4	1.74648	3.55598	0.809879
Flavin mononucleotide (FMN)	455.099	247.3	NEG	C17H21N4O9P	0.766152	0.896768	0.497222
Lithocholic acid 3-sulfate	455.248	471.6	NEG	C24H40O6S	0.57179	0.425526	1.59411
beta-Boswellic acid	455.354	543.6	NEG	C30H48O3	0.0137831	0.00789642	-0.00471293
Glycocholic acid	464.302	270.9	NEG	C26H43NO6	0.407694	0.823644	-0.810714
LPE(O-18:2)	464.313	208.9	POS	C23H46NO6P	0.973577	0.970429	0.574177
Cholesteryl sulfate	465.304	24.6	NEG	C27H46O4S	0.0535281	0.0404754	-0.0214261
1-Myristoyl-sn-glycero-3-phosphocholine (LPC(14:0/0:0))	468.309	220.2	POS	C22H46NO7P	0.397252	0.365844	0.311358
Bazedoxifene	471.269	304.5	POS	C30H34N2O3	1.66055	3.35555	1.12157
18-alpha-Glycyrrhetinic acid	471.346	525.1	POS	C30H46O4	1.98059	4.17305	0.989347
Echinocystic acid	471.349	45.7	NEG	C30H48O4	0.155041	0.0244765	-0.0269092
7alpha,25-Dihydroxycholesterol	477.359	469	NEG	C27H46O3	0.0241817	0.028297	-0.0257884
LPE(18:1(9Z)/0:0)	480.308	219	POS	C23H46NO7P	0.322857	0.187613	-0.144667
PC(P-16:0/0:0)	480.345	206.1	POS	C24H50NO6P	0.849429	0.99297	0.548468
LPC(15:0)	482.325	499.3	POS	C23H48NO7P	0.0194049	0.0351981	0.0557683
1-O-Hexadecyl-sn-glycero-3-phosphocholine (LPC(O-16:0/0:0))	482.361	531.8	POS	C24H52NO6P	0.452832	0.615161	0.470849
Quillaic acid	485.328	478.8	NEG	C30H46O5	0.163936	0.0129715	0.00856133
Cholic acid 7-sulfate	487.237	441.4	NEG	C24H40O8S	0.221324	0.166582	0.185856
Arjunolic acid	487.344	61.7	NEG	C30H48O5	0.0789194	0.235896	-0.122352
Euscaphic acid	487.345	466.2	NEG	C30H48O5	0.626097	0.568335	-0.483165
Imatinib	492.259	194.2	NEG	C29H31N7O	0.386176	0.222582	0.127542
LPC(16:1)	494.325	491.3	POS	C24H48NO7P	0.323535	0.0700221	0.143582
LPC(16:0)	496.34	515.9	POS	C24H50NO7P	0.120739	0.117861	0.149232
Taurodeoxycholic acid	498.289	133.9	NEG	C26H45NO6S	0.337272	0.722921	-0.957351
Taurohyodeoxycholic acid	498.29	152.8	NEG	C26H45NO6S	0.171249	0.584419	-0.916189
Avasimibe	500.279	494.4	NEG	C29H43NO4S	1.5836	2.03834	-1.56769
Medicagenic acid	501.322	248.5	NEG	C30H46O6	0.166881	0.0543396	-0.0160884
Maltotriose	503.164	45.6	NEG	C18H32O16	0.163494	0.266377	-0.132515
Bemcentinib	505.281	341.6	NEG	C30H34N8	0.390912	0.335675	-0.206355
Gymnemagenin	505.354	98.5	NEG	C30H50O6	0.552611	0.614179	-0.643012
LPC(O-18:1)	508.377	535.1	POS	C26H54NO6P	0.586258	0.545135	0.316395
LPC(17:0/0:0)	510.355	214.5	POS	C25H52NO7P	0.222673	0.0489194	0.0645973
LPG(18:1(9Z))	511.303	152	POS	C24H47O9P	0.121405	0.154318	-0.199528
AKBA	511.339	95.2	NEG	C32H48O5	0.0883546	0.206268	0.338843
Glycolithocholic acid 3-sulfate	512.269	183.6	NEG	C26H43NO7S	0.552596	0.661193	-0.933543
Tauro-gamma-muricholic acid	514.284	181	NEG	C26H45NO7S	0.677724	0.714631	-1.039
Ganoderic acid B	515.303	379.3	NEG	C30H44O7	0.289849	0.149288	0.0804121
Taurocholic acid	516.298	211.5	POS	C26H45NO7S	0.906608	0.391656	0.248933
Tauro-beta-muricholic acid	516.299	181.4	POS	C26H45NO7S	0.116815	0.221401	-0.229198
PC(18:1)	518.325	476	POS	C26H50NO8P	0.41539	0.102511	-0.23739
Platycodigenin	519.334	434.2	NEG	C30H48O7	0.554016	0.538645	0.244725
LPC(18:2/0:0)	520.339	208.3	POS	C26H50NO7P	0.109716	0.0518109	0.113746
Cholic acid/Muricholic acid, isoleucine-conjugated	520.365	418.2	NEG	C30H51NO6	1.04474	0.542693	0.540288
LPC(18:1)	522.356	520.5	POS	C26H52NO7P	0.118332	0.0338178	0.0376947
LPC(18:0/0:0)	524.372	546.4	POS	C26H54NO7P	0.296467	0.362091	0.253404
LPE(22:6)	526.294	492.6	POS	C27H44NO7P	0.887931	0.827149	-0.466858
Periplocymarin	533.313	334.2	NEG	C30H46O8	0.630859	0.454135	0.176306
Senegin II	535.286	443.8	NEG	C30H45ClO6	1.26059	1.32262	0.444158
PC(P-19:0)	536.379	531.8	POS	C27H54NO7P	0.264511	0.222962	-0.381552
LPC(O-20:1)	536.407	200.1	POS	C28H58NO6P	0.912483	0.992858	0.458947
LPC(19:0)	538.388	562	POS	C27H56NO7P	0.327557	0.14163	-0.125008
Cer(d18:1/16:0)	538.519	31.7	POS	C34H67NO3	1.84802	2.65476	1.17336
LPC(20:4)	544.339	204.8	POS	C28H50NO7P	0.566837	0.108341	0.335914
PC(20:1)	546.354	205.6	POS	C28H54NO8P	0.465104	0.0411382	0.09623
PC(10:0/10:0)	548.373	527.1	POS	C28H56NO8P	0.192188	0.0760368	-0.0498841
LPC(20:0)	552.402	209.6	POS	C28H58NO7P	1.11599	1.22106	0.613525
Pantethine	555.253	271.2	POS	C22H42N4O8S2	1.00961	0.589353	-1.7256
Cucurbitacin B	557.316	33.9	NEG	C32H46O8	1.24109	1.27857	0.537184
Entrectinib	559.26	47.1	NEG	C31H34F2N6O2	0.502754	0.147534	0.115798
Protoporphyrin IX	563.267	539.1	POS	C34H34N4O4	1.61592	2.99837	1.00335
Cer(d18:1/18:1(9Z))	564.535	31.4	POS	C36H69NO3	1.59971	2.46107	0.573177
Cer(d18:1/18:0)	566.55	31.4	POS	C36H71NO3	1.2268	1.69886	0.739733
LPC(22:6)	568.339	204.3	POS	C30H50NO7P	0.577935	0.00379058	0.00988341
PC(22:2)	572.371	512	POS	C30H56NO8P	0.62407	0.177532	-0.274159
Biliverdin	581.242	426.9	NEG	C33H34N4O6	0.25243	0.267827	-0.203214
Bilirubin	585.271	549	POS	C33H36N4O6	0.717957	0.5407	0.687862
Benzoylmesaconine	590.291	294.3	POS	C31H43NO10	1.4188	2.14147	0.671348
Stercobilin	593.335	320.1	NEG	C33H46N4O6	0.00348732	0.0461732	0.0582607
Cholic acid/Muricholic acid, tryptophan-conjugated	593.361	436.8	NEG	C35H50N2O6	0.0299352	0.424029	-0.42455
Benzoylaconine	604.318	309.8	POS	C32H45NO10	1.5776	2.35534	0.624828
Cepharanthine	607.286	267.4	POS	C37H38N2O6	0.438178	1.05169	0.738774
Hypaconitine	616.314	274.9	POS	C33H45NO10	1.59134	2.43345	0.628074
PC(12:0/12:0)	622.44	167.5	POS	C32H64NO8P	1.34689	1.15557	1.66365
Cycleanine	623.309	318.4	POS	C38H42N2O6	0.908754	0.512122	0.781701
Dauricine	625.325	289.5	POS	C38H44N2O6	0.861556	1.02224	0.653886
Bulleyaconitine A	628.344	294.4	POS	C35H49NO9	0.844996	0.954862	0.879676
Tris(2,4-di-tert-butylphenyl)phosphate	663.453	28.2	POS	C42H63O4P	1.58307	2.82692	0.6696
Maltotetraose	665.217	45.9	NEG	C24H42O21	0.580494	0.410781	0.20481
Veratridine	674.346	252.3	POS	C36H51NO11	0.371811	0.743831	0.70246
PC(14:0/14:0)	678.506	160	POS	C36H72NO8P	1.27639	1.44153	0.824513
PC(31:0)	702.544	145.4	POS	C39H78NO8P	0.511115	0.450333	0.341924
Palmitoyl sphingomyelin	703.575	201.6	POS	C39H79N2O6P	1.67519	2.34233	1.00718
PC(14:0/16:0)	706.537	157.3	POS	C38H76NO8P	1.13865	1.1488	0.828344
2-Linoleoyl-1-palmitoyl-sn-glycero-3-phosphoethanolamine	714.51	153.4	NEG	C39H74NO8P	0.578808	0.632924	-1.43863
PE(34:2)	716.525	153.4	POS	C39H74NO8P	0.0133541	0.495099	-0.813694
PC(31:1)	718.539	153.4	POS	C39H76NO8P	0.426701	0.193239	0.184154
PE(P-36:4)	724.529	137.4	POS	C41H74NO7P	0.120686	0.208002	-0.227273
1-oleoyl-2-myristoyl-sn-glycero-3-phosphocholine	732.554	152.7	POS	C40H78NO8P	0.360295	0.402936	0.486706
PC(18:0/14:0)	734.569	154.7	POS	C40H80NO8P	1.21677	1.41205	1.04644
PC(16:0/16:0)	734.573	71.4	POS	C40H80NO8P	1.53582	2.30515	1.19278
PC(33:2)	744.554	150.7	POS	C41H78NO8P	0.824902	0.944322	-0.886388
PG(16:0/18:1)	747.519	54.3	NEG	C40H77O10P	0.425496	0.484969	-0.469786
PE(P-38:6)	748.525	135.4	POS	C43H74NO7P	0.300625	0.241365	-0.390844
PC(34:4)	754.539	147.3	POS	C42H76NO8P	0.0366274	0.174587	0.235762
PC(34:3)	756.553	148.7	POS	C42H78NO8P	0.00454803	0.202969	0.375273
PC(34:2)	758.57	585.4	POS	C42H80NO8P	0.268725	0.0012193	-0.00206119
PC(16:0/18:1(9Z))	760.584	41	POS	C42H82NO8P	0.0164345	0.134979	0.187153
PC(35:5)	766.533	484	POS	C43H76NO8P	2.03286	2.3645	3.66556
PC(18:0/18:1(9Z))	770.606	145	POS	C44H86NO8P	0.669492	0.109577	0.132852
PC(P-18:0/18:1(9Z))	772.622	144.7	POS	C44H86NO7P	1.15551	0.821348	0.778393
PC(36:6)	778.538	144.3	POS	C44H76NO8P	0.629892	0.0824842	0.169304
PC(16:0/20:4)	782.569	142.6	POS	C44H80NO8P	0.0972352	0.262659	0.668933
PC(37:1)	784.628	154.7	POS	C45H88NO8P	0.680629	1.7704	0.890278
PC(18:1(9Z)/18:1(9Z))	786.601	638.1	POS	C44H84NO8P	0.531787	0.262057	-0.429138
PC(37:6)	792.552	142.1	POS	C45H78NO8P	0.169969	0.229561	0.366082
PC(37:3)	798.589	573.2	POS	C45H84NO8P	1.6223	2.29736	0.580582
PC(38:6)	806.569	140	POS	C46H80NO8P	0.042063	0.234905	0.532188
PC(40:5)	818.606	133.4	POS	C48H86NO8P	0.166652	0.223635	0.220579
Maltopentaose	827.271	46.2	NEG	C30H52O26	0.708974	0.609743	-0.41177
PC(40:6)	834.6	135.4	POS	C48H84NO8P	0.263244	0.0671835	0.112175
LacCer(d18:1/16:0)	862.624	201.6	POS	C46H87NO13	0.189422	0.879623	0.947659
